# Supplementary material for: Altered miRNA Expression Profiles in the Serum of Beagle Dogs Experimentally Infected with Toxocara canis
Source: Animals (Basel). 2023 Jan 15;13(2):299. doi: 10.3390/ani13020299 (PMC9854737; doi:10.3390/ani13020299)
Supplement: Supplementary file 1 [file animals-13-00299-s001.zip › Table S1.xlsx]

## Sheet: Sheet1
Table S1. The total known and predicted miRNAs in Beagle dog serum in this study.
known miRNA						predicted miRNA
#miRNA id	family	mature	hairpin	end pos(mature on hairpin)		miRNA id	Chromosome	Strand	Sequence(mature)	Sequence(star)	Start	End	Sequence(precursor)	Tag info
cfa-miR-130b	mir-130	CAGTGCAATGATGAAAGGGCAT	ACTCTTTCCCTGTTGCACTACTGTGGGCCGCTGGGAAGCAGTGCAATGATGAAAGGGCAT	60		novel_mir1	24	-	gucucagguucgucagcccgag	aggacuguccaaccugagagugu	47411217	47411275	aggacuguccaaccugagaguguguccccgcggucagucucagguucgucagcccgag	tag58661_41,tag76304_10,tag8440_1259,tag10821_68,tag1643_1033,tag42377_89,tag32822_73,tag77802_76
cfa-miR-181a	mir-181	AACATTCAACGCTGTCGGTGAG	AACATTCAACGCTGTCGGTGAGTTTGGAATTAAAATCAAAACCATCGACCGTTGATTGTACC	22		novel_mir2	18	-	gagccuguuccucaucccccagg	auggggaugggaacaggggc	52835969	52836026	auggggaugggaacaggggcaggcggcugaacccgagccuguuccucaucccccagg
cfa-miR-29b	mir-29	TAGCACCATTTGAAATCAGTGTT	AGCTGGTTTCATATGGTGGTTTAGATTTAAATAGTGATTGTCTAGCACCATTTGAAATCAGTGTT	65		novel_mir3	21	+	aucgaggcuagagucacgcuugg	uagugugcuagaguccucgaagagu	32100954	32101018	aucgaggcuagagucacgcuuggguaucagcuauugccuuagugugcuagaguccucgaagagu	tag51405_148,tag20876_15,tag52685_25
cfa-miR-455	mir-455	TATGTGCCTTTGGACTACATCG	TATGTGCCTTTGGACTACATCGTGGAAGCCAGCACCATGCAGTCCATGGGCATATACA	22		novel_mir4	9	+	aagagagaaguggagacacaggcag	ugccugugucucugccucucuc	20228637	20228702	aagagagaaguggagacacaggcagagaaagaagcgggcucccugccugugucucugccucucuc	tag61949_39,tag88270_14,tag5926_16,tag23483_23
cfa-miR-450b	mir-450	TTTTGCAATATGTTCCTGAAT	TTTTGCAATATGTTCCTGAATATGTAATATAAGTGTATTGGGAACATTTTGCATCCAT	21		novel_mir5	14	-	ucugagcugccuuuuccuuuu	gaggaaaauguggcuccugacgau	3837162	3837224	gaggaaaauguggcuccugacgauguguuuacuaaauuaucucugagcugccuuuuccuuuu	tag5568_13,tag70143_10
cfa-miR-543	mir-329	AAACATTCGCGGTGCACTTCTT	GAAGTTGCCCGTGTTTTTTTCGCTTTATTTGTGACGAAACATTCGCGGTGCACTTCTT	58		novel_mir6	22	-	gggaagacucgggggccgccgcc	cggcgggcuccgggcuccg	5657203	5657264	cggcgggcuccgggcuccgcgcuccgcugggcgccgcggggaagacucgggggccgccgcc	tag31804_17
cfa-miR-342	mir-342	TCTCACACAGAAATCGCACCCGT	GGGTGCTATCTGTGATTGAGGGACATGGCAAATAGAATTGTCTCACACAGAAATCGCACCCGT	63		novel_mir7	1	-	uggaugcugccgcaggccgggcgcu	ggcaggccgcgguucgcacugcc	71677418	71677501	uggaugcugccgcaggccgggcgcuuugcugacucgcaggggacgagccucacgcgcgaaggcaggccgcgguucgcacugcc	tag18936_12
cfa-miR-8859b	undef	GGTCGGATTCCGTGCCTGGAGT	CTCACGGCCCTGCACCGCGGATCCGAATCCGGGGGTCGGGTTCCGCGCCTGGAGTCCGCCTCGTGGTTCTGAGTCCGGGTCGGATTCCGTGCCTGGAGTCCGCCCCGCGGGCCTGCATCGTGGTTCCAAGTCCGGGTCC	99		novel_mir8	9	+	acuguguggaugggguggaggagg	uccccaucucauccucacagcug	46973574	46973655	acuguguggaugggguggaggaggacuacuggaagauguccucgucuuuccugugaccuccccaucucauccucacagcug	tag50990_13
cfa-miR-106a	mir-17	AAAGTGCTTACAGTGCAGGTAG	AAAGTGCTTACAGTGCAGGTAGCATTCTGCGATCTACTGCAATGCAAGCACTTCTTA	22		novel_mir9	12	-	ugcuguggccggguggggg	uccucccgguccgcgcg	40915536	40915585	uccucccgguccgcgcgggcgguagcguagugcuguggccggguggggg	tag85531_12
cfa-miR-379	mir-379	TGGTAGACTATGGAACGTAGG	TGGTAGACTATGGAACGTAGGCTTTGTGATTTTTGACCTATGTAACATGGTCCACTAAC	21		novel_mir10	5	+	gccgagcugcggucgucgccgcc	cggggcgcugggggcgggcggcgg	64692789	64692864	cggggcgcugggggcgggcggcgggagcgcgggcgcagugucgcaggagcccgccgagcugcggucgucgccgcc	tag19847_12
cfa-miR-8884	undef	TTTGATGGATTTGCTTAGCACC	TGAACTGATGGACACACCTGGGGTCATCCCTGAGCGGAGCCAGGTCCATCAAAACCAGGATGTTGACAGTGGTTTGATGGATTTGCTTAGCACCCGAGGTGGCCCCTTGCCTCTTTGTTTAAAAAAATG	94		novel_mir11	33	+	agcugaggccuggaggcgc	gccucagugggccucagcucu	31360345	31360412	agcugaggccuggaggcgcuucaguugucggcuuucuggugcaucugccucagugggccucagcucu	tag73985_13
cfa-miR-200a	mir-8	CATCTTACCGGACAGTGCTGGA	CTGGGCCTCTGTGGGCATCTTACCGGACAGTGCTGGATTTCTTGGCTTGACTCTAACACTGTCTGGTAACGATGTTCAAAGGTGACCCAC	37		novel_mir12	4	+	ccuggguggagagguggcgugcug	ccacugcucucauccuucaggga	20777023	20777072	ccacugcucucauccuucagggacaccuggguggagagguggcgugcug	tag15506_23
cfa-miR-1301	mir-1301	TTGCAGCTGCCTGGGAGTGACTTCA	GAACTCTGCTAAGCGACCCCTAGAATGGGGCTTGTGGGGGGTCACTCTGGGCACCGCAACACTGTGCTAGGGATGTTGCAGCTGCCTGGGAGTGACTTCACACAGTCCTCTCTGCCTCAAGGGTCACCCAGAACA	100		novel_mir13	33	+	gggagagaggcagaggcgcagg	uggcccgaggcagacgccccac	29669153	29669244	gggagagaggcagaggcgcaggccgagggagaggcaggcccccugcagggacugaccgggcucacggccuggcccgaggcagacgccccac	tag16459_12
cfa-miR-331	mir-331	GCCCCTGGGCCTATCCTAGAA	GAGTTTGGTTTTGTTTGGGTTTGTTCTAGGTATGGTCCCAGGGATCCCAGATCAAACCAGGCCCCTGGGCCTATCCTAGAACCAACCTAA	81		novel_mir14	34	-	agggacaggacgccagugggggc	cuccucuggcuuuccucgcccagc	11100974	11101024	agggacaggacgccagugggggcugccuccucuggcuuuccucgcccagc	tag92591_17
cfa-miR-132	mir-132	TAACAGTCTACAGCCATGGTCGC	AACCGTGGCTTTCGATTGTTACTGTGGGAACCGGAGGTAACAGTCTACAGCCATGGTCGC	60		novel_mir15	22	-	cugggauccuuggcgagcagguggc	cccagaguuggcuaaggucccuugc	54942100	54942155	cccagaguuggcuaaggucccuugcccacccugggauccuuggcgagcagguggc	tag4369_16
cfa-miR-371	mir-290	ACTCAAAAAATGGCGGCACTTT	ACTCAAAAAATGGCGGCACTTTCCTACCTAGAACAGAAAGTGCCCCCACAGTTTGAGTGG	22		novel_mir16	20	+	cgcugaggcacccggggauccc	gaucccuagguggcgcagcaguuuggc	40378897	40378985	cgcugaggcacccggggaucccccccccccucaugguuuuauuuaaaauuuuucuucuugggaucccuagguggcgcagcaguuuggc	tag54686_12
cfa-miR-105a	mir-105	TCAAATGCTCAGACTCCTGT	TGTGCATCGTAGTCAAATGCTCAGACTCCTGTGGTGGCTGCTCATGCACCACGGATGTTTGAGCATGTGCTACGGTGTCTA	32		novel_mir17	15	-	ccucccaacccucccgagg	uugggaagggccugggcu	5663454	5663531	ccucccaacccucccgaggacaugagcuuucccuagaaccaggugagcuccugguauguuugggaagggccugggcu	tag82253_14
cfa-miR-222	mir-221	AGCTACATCTGGCTACTGGGT	CCCTCAATGGCTCAGTAGCCAGTGTAGATCCTGTCTTTTGTAATCAGTAGCTACATCTGGCTACTGGGTCTCTGATGGCATCTTCTAGCT	69		novel_mir18	3	-	ccugugugcuuggacuggucu	gcaaguccaggccaccucuggca	91819518	91819578	gcaaguccaggccaccucuggcauggaucucaauauuugccugugugcuuggacuggucu	tag28604_166
cfa-miR-106b	mir-17	TAAAGTGCTGACAGTGCAGAT	TAAAGTGCTGACAGTGCAGATAGCGGTCCTCCGTGCTACCGCACTGTGGGTACTTGCTG	21		novel_mir19	5	+	aggagagaggcgggcggaaga	uuuugccucuccugucucccac	2374280	2374366	aggagagaggcgggcggaagaaguagaggagagaaagcugcuguuagaucucagccacugcuguuuuugccucuccugucucccac	tag72251_12
cfa-miR-494	mir-154	TGAAACATACACGGGAAACCTC	GATACTCGAAGGAGAGGTTGTCCGTGTTGTCTTCTCTTTATTTATGATGAAACATACACGGGAAACCTCTTTTTTAGTATC	69		novel_mir20	15	-	agagaacugggcccugcagagga	cacgcaguagcagacaggucuca	13482665	13482715	agagaacugggcccugcagaggauagacacgcaguagcagacaggucuca	tag67587_13
cfa-let-7b	let-7	TGAGGTAGTAGGTTGTGTGGTT	CGGGGTGAGGTAGTAGGTTGTGTGGTTTCAGGGCAGTGATGTTGCCCCCTCGGAAGATAACTATACAACCTACTGCCTTCCCCGA	27		novel_mir21	38	-	acaugcugcuggccgagggggu	ccccagcugaugcgacuggac	18470973	18471017	ccccagcugaugcgacuggacaacaugcugcuggccgagggggu	tag66897_14
cfa-miR-449b	mir-449	CAGCCACCACTACCCTGCCACT	GCCATGAAACGTAGCCGTGACCTGAGTCAGGTAGGCAGTGTATTGTTAGCTGGCTGCTTTGGGTCAATCTGGCAGCCACCACTACCCTGCCACTTGCTTCTGGACAAATTCTTCTCATTAACAGGCTGC	94		novel_mir22	28	+	ggccgggcugggagaggaggggu	ccagcaccuuccaguaaacuggccuc	15133483	15133565	ggccgggcugggagaggagggguugugaagaugggagauaaagggcugagcaugauccagcaccuuccaguaaacuggccuc	tag60549_12
cfa-miR-452	mir-452	AACTGTTTGCAGAGGAAACTGA	GCTAAGCACTTACAACTGTTTGCAGAGGAAACTGAGACTTTGTAACTACATCTCAGTCTCATCTGCAAAGAAGTAAGTGCTTTGC	35		novel_mir23	34	-	accugccaagccaggaagg	ccuuugguccaucccaggccc	11726894	11726939	ccuuugguccaucccaggccccuaggaccugccaagccaggaagg	tag80178_11
cfa-miR-133b	mir-133	TTTGGTCCCCTTCAACCAGCTA	CCCTGCTCTGGCTGGTCAAACGGAACCAAGTCCGTCTTCCTGAGAGGTTTGGTCCCCTTCAACCAGCTACAGCAGGGCTGGCAA	69		novel_mir19	26	-	aggagagaggcgggcggaaga	uuuugccucuccugucucccac	23485908	23485994	aggagagaggcgggcggaagaaguagaggagagaaaccugcuguuagaucucagccacugccguuuuugccucuccugucucccac
cfa-miR-652	mir-652	AATGGCGCCACTAGGGTTGTGC	ACAACCCTAGGAGAGGGTGCCATTCACATAGACTATAATTGAATGGCGCCACTAGGGTTGTGC	63		novel_mir24	18	+	accugugcggacucuggcucaggug	cagagccagggaccuaucaggaca	33751495	33751563	accugugcggacucuggcucaggugagggcagggcaagccccgacagagccagggaccuaucaggaca	tag74899_11
cfa-miR-31	mir-31	AGGCAAGATGCTGGCATAGCTGT	AGGCAAGATGCTGGCATAGCTGTTGAACTGAGAACCTGCTATGCCAACATATTGCCATC	23		novel_mir25	23	-	gggaaaggucgcuuugcugagguc	cuguggcagucaagaucuucccuua	13907839	13907931	gggaaaggucgcuuugcugaggucuacaaggccaagcugaagcagaacacuucagagcaguucgagacuguggcagucaagaucuucccuua	tag48325_12
cfa-miR-1307	mir-1307	ACTCGGCGTGGCGTCGGTCGTG	CGACCGGACCTCGACCGGCTCGTCTATGTTGCCAATCGACTCGGCGTGGCGTCGGTCGTG	60		novel_mir26	38	-	acagcgaggaggagaucgucagc	ggcacggggcagcuccuccuccggggca	22016031	22016105	acagcgaggaggagaucgucagcuucguggaggagcacaggaggugggcacggggcagcuccuccuccggggca	tag83503_10
cfa-miR-15b	mir-15	TAGCAGCACATCATGGTTTA	TAGCAGCACATCATGGTTTACATACTACAGTCAAGATGCGAATCATTATTTGCTGCTCTA	20		novel_mir27	10	-	acaccagccauagggaugaggg	cucugucccuggcugugucc	21551715	21551775	cucugucccuggcuguguccuaaucuccucuuauaaggacaccagccauagggaugaggg	tag60496_11
cfa-miR-1271	mir-1271	CTTGGCACCTAGTAAGCACT	CTTGGCACCTAGTAAGCACTCAGTAAATACTTGTTGAGTGCCTGCTATGTGCCAGGCA	20		novel_mir28	24	-	guggcccugcuguuucccuugg	caggggaaggguccugggccaacc	31878600	31878659	guggcccugcuguuucccuuggcagugcuggaguccaggggaaggguccugggccaacc	tag41782_10
cfa-miR-92b	mir-25	TATTGCACTCGTCCCGGCCTCC	AGGGACGGGACGCGGTGCAGTGTTGTTCTCTCCCCCGCCAATATTGCACTCGTCCCGGCCTCC	63		novel_mir29	AAEX03024257.1	-	ugggacagguggucauggcca	gccgugggccugcucggg	3108	3179	gccgugggccugcucgggacugggguggacgaugcagccugagggcggcuugggacagguggucauggcca	tag10138_10
cfa-miR-889	mir-889	TTAATATCGGACAACCATTGTT	CAAGCTCTTCTGGATGGTGCAGTTCTTTGGTGCTTAAAGAATGGTTGTCCGTAGTATGGTCTCTATATTCATGGTGATTAATATCGGACAACCATTGTTTTAGTATCCAACTTTGCTTCAAAAGTTCTCCCAAGCACGC	99		novel_mir30	14	-	agaucagaagaggcaagggaugg	aagccccgcucuucuggggucu	54369043	54369103	aagccccgcucuucuggggucugagucaguguagacaagaucagaagaggcaagggaugg	tag40223_10
cfa-miR-423a	mir-423	TGAGGGGCAGAGAGCGAGACTTT	TGAGGGGCAGAGAGCGAGACTTTTCTATTTTCCAAAAGCTCGGTCTGAGGCCCCTCAGT	23		novel_mir31	24	+	gggaaagggauaguauccagggg	cuuggaugagccacugaaccccc	31957278	31957356	gggaaagggauaguauccaggggaccugaguucuggcuuuacacugcuaugugaccuuggaugagccacugaaccccc	tag52895_11
cfa-miR-223	mir-223	TGTCAGTTTGTCAAATACCCC	CCTGGCCTCCTGCAGTGCCACACTCCGTGTATTTGACAAGCTGAGTTAGACACTCCATGTGGAAGAGTGTCAGTTTGTCAAATACCCCAAGTGCGGCACATGC	88		novel_mir32	25	-	ccuuugguuguuguuuuuauggaug	aaaaucaaaacgaggagggcagagggu	9235758	9235834	ccuuugguuguuguuuuuauggaugagucggggcccaauggucgguuaaaaaaucaaaacgaggagggcagagggu	tag16858_12
cfa-miR-24	mir-24	TGGCTCAGTTCAGCAGGAACAGG	GGTGCCTACTGAGCTGATATCAGTTCTCATTGTACACACTGGCTCAGTTCAGCAGGAACAGG	62		novel_mir33	2	+	uccucgguagcucagugg	uuugaaagcauaacuggggaag	20636281	20636322	uuugaaagcauaacuggggaaguuccucgguagcucagugg	tag23447_24
cfa-miR-193b	mir-193	CGGGGTTTTGAGGGCGAGATGA	CGGGGTTTTGAGGGCGAGATGAGTTTATGTTTGATCCAACTGGCCCACAAAGTCCCGCT	22		novel_mir34	20	+	agaaggucggaggggcugaaggg	cuucugucccccagcuggucagu	55305918	55305965	cuucugucccccagcuggucagugagaaggucggaggggcugaaggg	tag70536_24
cfa-miR-140	mir-140	ACCACAGGGTAGAACCACGGA	CAGTGGTTTTACCCTATGGTAGGTTACGTCATGCTGTTCTACCACAGGGTAGAACCACGGA	61		novel_mir35	X	-	ggugacaggggauggggaagggagg	ucaagaaauguccuuauuguugucacauu	9215994	9216050	ucaagaaauguccuuauuguugucacauuuaggugacaggggauggggaagggagg	tag49485_26
cfa-miR-345	mir-345	CCTGAACTAGGGGTCTGGAGG	TGCTGACTCTTAGTCCAGTGCTCGTGATGGCTGGTGGGCCCTGAACTAGGGGTCTGGAGG	60		novel_mir36	25	-	cgcuguggaaggcuuugcucugg	agaacgaggcccccacugcagug	7953984	7954037	agaacgaggcccccacugcaguguucuucacgcuguggaaggcuuugcucugg	tag78809_10
cfa-miR-28	mir-28	CACTAGATTGTGAGCTCCTGGA	AAGGAGCTCACAGTCTATTGAGTTGCCTTTCTGACTTTCCCACTAGATTGTGAGCTCCTGGA	62		novel_mir37	1	+	acugagucccgggccgacg	caggccauccgggcacaguac	48054961	48055020	caggccauccgggcacaguacaaagaaggaucugagagugacugagucccgggccgacg	tag60464_10
cfa-miR-409	mir-154	AATGTTGCTCGTTGAACCCCT	AGGTTACCCGAGCAACTTTGCATCTGGACGACGAATGTTGCTCGTTGAACCCCT	54		novel_mir38	10	+	gagcagcggcagagaaggauggccu	gccuccgggacuuugcuugcugaggaa	48195793	48195846	gccuccgggacuuugcuugcugaggaaagagcagcggcagagaaggauggccu	tag66443_10
cfa-miR-1468	mir-1468	CTCCGTTTGCCTGTTTTGCTGAT	AGAGGTGGGTGGTTTCTCCGTTTGCCTGTTTTGCTGATGTTCTTTTGACTCATTCTCAGAAAAACAAGCAAATGGAAAATTCATCCATCAA	38		novel_mir39	18	+	aggaaaggagggagcaaaugg	uuccuuuuucuccauuccuug	52393203	52393259	uuccuuuuucuccauuccuuguucuucuuuucccaaggaaaggagggagcaaaugg	tag66104_27,tag31601_12
cfa-miR-505	mir-505	GGGAGCCAGGAAGTATTGATGT	CAGTGGGGGAGCCAGGAAGTATTGATGTTTCTGCCAGTTTAGCGTCAACACTTGCTGGTTTCCTCTCTGGAGCATC	28		novel_mir40	33	-	agaggaauagaggccgaagg	cucgucccuggauccccucc	27926787	27926874	agaggaauagaggccgaaggaagguaggcaggaggaggagcgcaggagaaugcacgcugcauccacccucgucccuggauccccucc	tag86811_10
cfa-miR-1836	undef	TAGGCCATGGTAGATAGAGATGG	TAGGCCATGGTAGATAGAGATGGAGTAACCATTTCATCTCATCTGCACTGCCCAGAC	23		novel_mir41	4	-	aggcgucggggcgcgcgcggcggg	ccccgcgcuccccggcgcuccc	59798089	59798174	aggcgucggggcgcgcgcggcggggcgggcgcugggggccccgcugcccgggccggugcgcucccccgcgcuccccggcgcuccc	tag4334_12
cfa-miR-122	mir-122	TGGAGTGTGACAATGGTGTTTG	TGGAGTGTGACAATGGTGTTTGTGTCCAAACTATCAAACGCCATTATCACACTAAATA	22		novel_mir42	5	+	gcggggcgcgcgggggggcgggg	cgggccucccgcugcgggcuccgggc	17866664	17866733	cgggccucccgcugcgggcuccgggcgggcggcgggaccgggcggcgcggggcgcgcgggggggcgggg	tag11656_162,tag71275_10,tag74907_12,tag75502_10,tag79240_12,tag43596_22
cfa-miR-135b	mir-135	TATGGCTTTTCATTCCTATGTGA	GCTCTGCTGTGGCCTATGGCTTTTCATTCCTATGTGATTGCTGTTTCTAATTCATGTAGGGCTAAAAGCCATGGGCTACAGTGAGGGGC	37		novel_mir43	24	+	cggggggggccgggcgcccugg	agggcccgggcccgccccggc	43425937	43425985	cggggggggccgggcgcccuggaguccagggcccgggcccgccccggc	tag32524_12
cfa-miR-144	mir-144	TACAGTATAGATGATGTACTAG	AGGATATCATCATATACTGTAAGTTTGCGACAAGATACTACAGTATAGATGATGTACTAG	60		novel_mir44	18	+	uggcgggcggcggcgggg	ccgcccgccccgcccgcccgg	38653850	38653903	ccgcccgccccgcccgcccggggcccccuuccacguggcgggcggcggcgggg	tag41768_14
cfa-miR-378	mir-378	ACTGGACTTGGAGTCAGAAGGC	CTCCTGACTCCAGGTCCTGTGTGTTACCTCGAAATAGCACTGGACTTGGAGTCAGAAGGC	60		novel_mir45	23	+	uggaaaggaggggcagaggg	gggugcccccauuccuuuuuuuu	9956959	9957048	gggugcccccauuccuuuuuuuuuuuuuuuuuuuaauuuuauuuauuugagagagggagagagcaugaguggaaaggaggggcagaggg	tag87785_20
cfa-miR-98	let-7	TGAGGTAGTAAGTTGTATTGTT	TGAGGTAGTAAGTTGTATTGTTGTGGGGTAGGGATTTTAGGCCCCAATTAGAAGATAACTATACAACTTACTACTTTCCC	22		novel_mir46	26	-	aggugcuggagugccgcgcggc	cggcugcacccuggcccugc	20212768	20212834	cggcugcacccuggcccugcugcuggccguccaggugggccagcaggugcuggagugccgcgcggc	tag23281_14
cfa-miR-186	mir-186	CAAAGAATTCTCCTTTTGGGCT	CAAAGAATTCTCCTTTTGGGCTTTCTGATTTTATTTTAAGCCCAAAGGTGAATTTTTTGGG	22		novel_mir47	9	+	uucggcucccccacccccgccagc	ugggggucccagggugggggugcugaggg	269023	269093	ugggggucccagggugggggugcugagggcugagagcgcucugaccuucggcucccccacccccgccagc
cfa-miR-155	mir-155	TTAATGCTAATCGTGATAGGGGT	TTAATGCTAATCGTGATAGGGGTTTTTACCTCCGACTGACTCCTACATGTTAGCATTAACA	23		novel_mir48	12	+	ggcgggcggggccggggu	cccucgcccaccuc	10111044	10111078	ggcgggcggggccggggugacccucgcccaccuc	tag78403_12
cfa-miR-96	mir-96	TTTGGCACTAGCACATTTTTGCT	CTGCTTGGCCGATTTTGGCACTAGCACATTTTTGCTTGTGTCTCTCCGCTCTGAGCAATCATGTGCAGTGCCAATATGGGAAAAGCGGG	36		novel_mir49	2	-	uuuggcacgucuugaccuugagcgg	uugcaagaagagauugccuuuuu	19675119	19675179	uuuggcacgucuugaccuugagcggaaaguggaauccuugcaagaagagauugccuuuuu	tag60962_12
cfa-miR-454	mir-454	TAGTGCAATATTGCTTATAGGG	AGAACCCTATCGATATTGTCTCTGCTGTGTAAATAGCTCTGAGTAGTGCAATATTGCTTATAGGGTTTTG	65		novel_mir50	7	-	cgggggggccgggccgcc	cggccgcgucccccgccgca	65124328	65124394	cggccgcgucccccgccgcagcaccgagggccgagcauggcccgcccgcgggggggccgggccgcc	tag68341_243
cfa-miR-350	mir-350	TTCACAAAGCCCATACACTTTT	AGTGCACGCGCTTTGGGACAGTGAAGAAAATAATGTTCACAAAGCCCATACACTTTT	57		novel_mir51	31	+	acaagucaggcucuugggacc	aaccagcagcuuuggacuuuauuga	13305018	13305076	acaagucaggcucuugggaccuaggcggaggggaaccagcagcuuuggacuuuauuga	tag10307_12
cfa-miR-105b	mir-105	TCAAATGCTCAGACTCCTTG	TGTGCATCATGGTCAAATGCTCAGACTCCTTGGTGGCTGCTTATGCACCATGAATGTTTGAGCATGTGCTATGGTGTCTA	32		novel_mir44	8	+	uggcgggcggcggcgggg	cgcgcccaccccgcgcc	68059563	68059635	cgcgcccaccccgcgccccgcaaggcccacccggcggccggggggucggagggguggcgggcggcggcgggg
cfa-miR-23b	mir-23	ATCACATTGCCAGGGATTA	GTTCCTGGCATGCTGATTTGTGACTTAAGATTAAAATCACATTGCCAGGGATTA	54		novel_mir52	2	+	gggaagagcggggcgggggcggcc	ccgccucuguccccagagcccg	77792739	77792824	gggaagagcggggcgggggcggcccacagggggcagcucgcggacccugccccucggagccggccgccucuguccccagagcccg	tag50496_19
cfa-miR-410	mir-154	AATATAACACAGATGGCCTGT	AGGTTGTCTGTGATGAGTTCGCTTTATTAATGCCGAATATAACACAGATGGCCTGT	56		novel_mir53	10	-	gcgcggggggggcggggc	uccgccccuccuugggg	27474054	27474094	uccgccccuccuuggggcccccgcgcggggggggcggggc	tag90128_21
cfa-let-7c	let-7	TGAGGTAGTAGGTTGTATGGTT	TGAGGTAGTAGGTTGTATGGTTTAGAGTTACACCCTGGGAGTTAACTGTACAACCTTCTAGCTTTCC	22		novel_mir54	26	+	uuggaggguucgggcgccggcc	gcgguggcccgcucccccaucg	30926579	30926636	uuggaggguucgggcgccggccaucugucugcguggcgguggcccgcucccccaucg	tag57045_19
cfa-miR-326	mir-326	CCTCTGGGCCCTTCCTCCAG	TCTGTCTGTTGGGCTGGAGGCAGGGCCTTTGTGAAGGCGGGTGGTGATCGGATCGCCTCTGGGCCCTTCCTCCAGCCCAGAGGCGGATTCA	75		novel_mir55	1	-	ggcgcgcgggggggcggg	cgccuucgcgcgcgcgca	1374305	1374368	cgccuucgcgcgcgcgcaggccacgcggugacgccuuccggcccgggcgcgcgggggggcggg
cfa-miR-128	mir-128	TCACAGTGAACCGGTCTCTTT	CGGGGCCGTAGCACTGTCTGAGAGGTTTACATTTCTCACAGTGAACCGGTCTCTTT	56		novel_mir56	3	-	acuuuggugauuugauggacguguc	caugcauggucacuaacucua	25218964	25219020	acuuuggugauuugauggacgugucguuacauaggcaugcauggucacuaacucua	tag71944_10
cfa-miR-582	mir-582	TACAGTTGTTCAACCAGTTACT	ACTCTTTGGTTACAGTTGTTCAACCAGTTACTAATCTAGCTAATTGTAACCAGTTGAACAACTGAACCCAAAGGGTGCAAA	32		novel_mir57	13	-	ccggcgggagccccgggg	cgggggcccgggc	38866240	38866282	ccggcgggagccccgggggcggcggggcccgggggcccgggc	tag29847_4693
cfa-miR-490	mir-490	CAACCTGGAGGACTCCATGCTG	AAAGTTCATTGTTCGACACCATGGATCTCCAGGTGGGTCACGTTTAGAGATACACCAACCTGGAGGACTCCATGCTGTTGA	77		novel_mir58	12	+	gggcggcggcgggcggcgg	gcgccccccgcuccuua	62579287	62579347	gcgccccccgcuccuuaccggcugguccccggcuccgggccgggcggcggcgggcggcgg	tag75323_852,tag93590_455,tag63590_13,tag9891_212,tag79603_13,tag56315_1591,tag80066_51,tag65163_982
cfa-miR-192	mir-192	CTGACCTATGAATTGACAGCC	CTGACCTATGAATTGACAGCCAGTGCTCTCATCTCTCCTCTGGCTGCCAATTCCATAGGTCACAG	21		novel_mir59	12	+	uggcagcagccguccgcgg	ggggcggcugcugcccgc	67491212	67491270	uggcagcagccguccgcggggccgcagcagcagccggcccggggcggcugcugcccgc	tag58391_16
cfa-miR-203	mir-203	GTGAAATGTTTAGGACCACTAG	CCCGGCGCGCTGGGTCCAGTGGTTCTTAACAGTTCAACAGTTCTGTAGCGCAATTGTGAAATGTTTAGGACCACTAGCCCCGGCGGGCCCGGCG	77		novel_mir60	6	+	gcucggggucggggucggggucgg	ggccgguggggcccgccggguuc	40100167	40100216	ggccgguggggcccgccggguucgggcucggggucggggucggggucgg	tag95448_15
cfa-miR-21	mir-21	TAGCTTATCAGACTGATGTTGA	TAGCTTATCAGACTGATGTTGACTGTTGAATCTCATGGCAACAGCAGTCGATGGGCTGTC	22		novel_mir41	4	-	aggcgucggggcgcgcgcggcggg	ccccgcgguccacacccccuuu	59798150	59798219	ccccgcgguccacacccccuuugggcucgggagccgcggggccggaggcgucggggcgcgcgcggcggg
cfa-miR-1844	undef	AGGACTACGGACGGGCTGAG	AGGACTACGGACGGGCTGAGCTTTCAGGCTCCCCACAGCTCTGCCCGACTCTGGTTCGCA	20		novel_mir61	36	-	ggccggcgcccgggggggaggcggg	cgccgguccucgggcugcagcugccgg	16777529	16777591	ggccggcgcccgggggggaggcgggaacuuacagccgccgguccucgggcugcagcugccgg	tag82427_14
cfa-miR-874	mir-874	CTGCCCTGGCCCGAGGGACCGA	TTAGCCCTGCGGCCCCACGCACCAGGGTAAGAGAGACTCTCGCTTCCTGCCCTGGCCCGAGGGACCGACTGGCTGGGC	68		novel_mir62	19	+	ccggggagucgcguucggcgggg	ccgccgccaucuuggucccgccggga	52661258	52661338	ccgccgccaucuuggucccgccgggagcgggccgcacgcgagaguaaacaggccgcgccggggagucgcguucggcgggg	tag23158_16
cfa-miR-190b	mir-190	TGATATGTTTGATATTGGGTT	TGCTTCTGTGTGATATGTTTGATATTGGGTTGTTTAATTAGGAATCAACTAAATATCGAACATATTCTTACAGCAGTG	31		novel_mir63	9	+	aggacgggcccaggaccaggga	ccuggggguccgccugc	3012843	3012902	aggacgggcccaggaccagggacgcccacugcacggugggccccuggggguccgccugc	tag26013_22
cfa-miR-129	mir-129	CTTTTTGCGGTCTGGGCTTGC	CTTTTTGCGGTCTGGGCTTGCTGTTCCTCTCAACAGTAGTCAGGAAGCCCTTACCCCAAAAAGTA	21		novel_mir64	11	-	ggcgggugcgggggugggg	gcggucucucccccggccc	62732906	62732979	ggcgggugcggggguggggaggggggagggggcuugucaccuccgccccgccgagcggucucucccccggccc	tag46187_92
cfa-miR-1296	mir-1296	TTAGGGCCCTGGCTCCATCTCCTTT	TGAAATCAGCGAATAACCTACCTAACTGGATTAGGGCCCTGGCTCCATCTCCTTTAGGAAAACCTTCTGTGGGGAGTGGGGCTTTGACCCTAACCCAGCTGGGCTGTAACACTGCTGCATTTTCT	55		novel_mir52	2	+	gggaagagcggggcgggggcggcc	cugccccggcgcuuggcccuugcccu	77792698	77792763	cugccccggcgcuuggcccuugcccuggcagccgcugucuggggaagagcggggcgggggcggcc
cfa-miR-185	mir-185	TGGAGAGAAAGGCAGTTCCTGA	TGGAGAGAAAGGCAGTTCCTGATGGTCCCCTCCCCAGGGGCTGGCTTTCCTCTGGT	22		novel_mir65	18	-	cggcccccgccgcgcccg	gggcggccggggccccc	33484108	33484161	gggcggccggggcccccgcgcagcugucagcgcaacggcccccgccgcgcccg	tag53509_64
cfa-miR-20b	mir-17	CAAAGTGCTCACAGTGCAGGTA	GTACCAAAGTGCTCACAGTGCAGGTAGTCTGGGCTTTTCTCTACTGTAGTGTGGGCACTTCCGGTAAC	26		novel_mir66	14	+	ggggggccggcggcggcg	ccucgccgcccuccuc	8036310	8036373	ccucgccgcccuccucuccgggcuccugcuggcgcuguccugcugggggggccggcggcggcg	tag57350_437
cfa-miR-30d	mir-30	TGTAAACATCCCCGACTGGAAGCT	TGTAAACATCCCCGACTGGAAGCTGGAAGACAGCAAAGCTTTCAGTCAGATGTTTGCTGC	24		novel_mir67	26	+	acccgcgguggccaggaggacc	uuccuggucucugugggccc	27641904	27641980	acccgcgguggccaggaggaccucagcaggggccacacuccguggucacuaugggguuccuggucucugugggccc	tag40014_13
cfa-miR-383	mir-383	AGATCAGAAGGTGATTGTGGCT	AGATCAGAAGGTGATTGTGGCTTTGGGTGGATATTAATCAGCCACAGCACTGCCTGGTCAGA	22		novel_mir68	3	-	gggggccggcggcggcggc	cuccuccgugggcgccugu	28416549	28416599	cuccuccgugggcgccugucacccgcuuggugggggccggcggcggcggc	tag41396_82,tag15560_212,tag19342_581
cfa-miR-99a	mir-10	AACCCGTAGATCCGATCTTGT	AACCCGTAGATCCGATCTTGTGGTGAAGTGGACGGCACAAGCTCGCTTCTATGGGTCTG	21		novel_mir69	18	+	gcguccgggaggcggcggcgcaggg	cgaggcgcgcacguggccccggcggcc	52814111	52814170	gcguccgggaggcggcggcgcagggaggggcccgaggcgcgcacguggccccggcggcc	tag36537_17
cfa-miR-202	mir-202	TTCCTATGCATATACTTCTTTG	GTTCCTTTTTCCTATGCATATACTTCTTTGAGGGTCTGGCCTGAAGAGGTGTAAGGCATGGGAAAAGGGGG	30		novel_mir70	1	-	ccuuccucggcagucuccgugc	cggggggcagccugggagccg	93143833	93143890	cggggggcagccugggagccgagcgcgggagcucgccuuccucggcagucuccgugc
cfa-miR-424	mir-322	CAAAACGTGAGGCGCTGCTAT	AGCAGCAATTCATGTTTTGAAGTGCTTTAAATGGTTCAAAACGTGAGGCGCTGCTAT	57		novel_mir57	13	-	ccggcgggagccccgggg	gcggcggcggcggcgggc	38866264	38866305	gcggcggcggcggcgggcccagcccggcgggagccccgggg
cfa-miR-7180	mir-7180	CTGTGGCCTCTGGGTGTGTACCCT	AGGCTGAGGATTGGTGGTCTCAGGGAGTGTACTTCCTGGGGCCTCTGGGCATATAATTCCTGTGGCCTCTGGGTGTGTACCCTCTGTGGCTTCCAGGTTCATG	83		novel_mir71	6	+	gggucgucggcgggagccccgcgcg	cccggggccccgcggccggcccac	47425349	47425435	cccggggccccgcggccggcccacugacggcaugaagccuuuaggggcgcgcagucgugucgggucgucggcgggagccccgcgcg	tag32571_18
cfa-miR-224	mir-224	CAAGTCACTAGTGGTTCCGTTT	CAAGTCACTAGTGGTTCCGTTTAGTAGATGATTATGCATTGTTTCAAAATGGTGCCCTAGTGACTGCAA	22		novel_mir44	8	+	uggcgggcggcggcgggg	ccgguaccgcggaccccgcgcc	68059617	68059662	uggcgggcggcggcggggucgacccgguaccgcggaccccgcgcc
cfa-miR-20a	mir-17	TAAAGTGCTTATAGTGCAGGTAG	TAAAGTGCTTATAGTGCAGGTAGTGTTTCGTTATCTACTGCATTATGAGCACTTAAAGT	23		novel_mir72	24	-	aggucgcagccccggcccggg	ccggccggggccgcggcuucc	3563180	3563242	aggucgcagccccggcccgggcgccucguccgugcaccuccccggccggggccgcggcuucc	tag34405_19
cfa-miR-125b	mir-10	TCCCTGAGACCCTAACTTGTGA	TCCCTGAGACCCTAACTTGTGAGGTATTTTAGTAACATCACAAGTCAGGCTCTTGGGACCT	22		novel_mir73	16	-	ccggggaugcgggcgccgggc	gcggggcccgcggggcc	15579117	15579174	ccggggaugcgggcgccgggccggcucgggggacgcgugcgcggggcccgcggggcc	tag21352_12
cfa-miR-320	mir-320	AAAAGCTGGGTTGAGAGGGCGA	GCCTTCTCTTCCCGGTTCTTCCCGGAGTCGGGAAAAGCTGGGTTGAGAGGGCGA	54		novel_mir74	7	-	cggggccggcggcgggggggg	gccgacgccgccggcuccuuc	2717207	2717263	gccgacgccgccggcuccuucuugaaagucauguccggggccggcggcgggggggg	tag30483_17
cfa-miR-433	mir-433	ATCATGATGGGCTCCTCGGTGT	TACGGTGAGCCTGTCATTATTCAGAGAGGCTAGATCCTCTGTGTTGAGAAGGATCATGATGGGCTCCTCGGTGT	74		novel_mir75	JH373372.1	-	ggcggaggcggcgcaggg	guguccccagcccgg	508	575	guguccccagcccgggcgggacggcggccccgccuuccuagcagagcccggcggaggcggcgcaggg	tag69278_12
cfa-miR-338	mir-338	TCCAGCATCAGTGATTTTGTTGA	AACAATATCCTGGTGCTGAGTGATGACACATGCAACTCCAGCATCAGTGATTTTGTTGA	59		novel_mir75	JH373372.1	-	ggcggaggcggcgcaggg	guguccccagcccgg	19427	19494	guguccccagcccgggcgggacggcggccccgccuuccuagcagagcccggcggaggcggcgcaggg
cfa-miR-181d	mir-181	AACATTCATTGTTGTCGGTGGGT	AACATTCATTGTTGTCGGTGGGTTGTGAGGACGGAGGCCAGACCCACCGAGGGATGAATGTCAC	23		novel_mir76	5	-	cgcccagggaacgggggcugccugg	aggcccaaaacccgcucccugggccca	64897478	64897538	cgcccagggaacgggggcugccuggcccgcagcaggcccaaaacccgcucccugggccca	tag89053_12
cfa-miR-628	mir-628	ATGCTGACATATTTACTAGAGG	ATAGCTGTTGTGTCACTTCCTCATGCTGACATATTTACTAGAGGGTAAAATTAATAACCTTCTAGTAAGAGTGGCAGTCGAAGGGAAGGGCTCAT	44		novel_mir77	7	+	gcggcgguggcggccucgg	acggccggcccucggcgc	23320469	23320531	acggccggcccucggcgcgccccgguuggcugcggcggggcucgcggcgguggcggccucgg	tag93511_12
cfa-miR-340	mir-340	TTATAAAGCAATGAGACTGATT	TTGTACCTGATGCGATTATAAAGCAATGAGACTGATTGTCATGTGTCGGTTGTGGGATCCGTCTCAGTTACTTTATAGCCGTGCCTGGTACC	37		novel_mir78	24	+	uccggcgggcuggggaacgggccu	ggccgugccccggcccccggugc	19683468	19683529	uccggcgggcuggggaacgggccuggggugaagagcagggccgugccccggcccccggugc	tag76172_39
cfa-miR-219-5p	mir-219	TGATTGTCCAAACGCAATTCT	TGATTGTCCAAACGCAATTCTCGAGTCTCTGGCTCTGGCCGAGAGTTGAGTCTGGACGTCCCG	21		novel_mir79	22	-	ugggcgcgggccgacccggggu	cucggggcgcggccccccgcg	50471440	50471529	ugggcgcgggccgacccggggucucgguccccgcugccgcggcgcgggcgcucuggggacgccggggacucggggcgcggccccccgcg	tag73887_30
cfa-miR-26a	mir-26	TTCAAGTAATCCAGGATAGGCT	TTCAAGTAATCCAGGATAGGCTGTTTCCGTCTGTGAGGCCTATTCTTGATTACTTGTTTC	22		novel_mir80	1	+	cggggccguccggagggg	ccgucgccgccgccgccgag	60599041	60599110	cggggccguccggaggggaggggguggcgggugaagcgcccucgucuccccgucgccgccgccgccgag	tag49380_174
cfa-let-7f	let-7	TGAGGTAGTAGATTGTATAGTT	TGAGGTAGTAGATTGTATAGTTGTGGGGTAGTGATTTTACCCTGTTCAGGAGATAACTATACAATCTATTGCCTTCCC	22		novel_mir81	20	+	gcggggcgcgcgggggggc	cccccggacgccgccgccg	58001794	58001838	gcggggcgcgcgggggggcgcggggcccccggacgccgccgccg
cfa-miR-25	mir-25	CATTGCACTTGTCTCGGTCTGA	AGGCGGAGACTTGGGCAATTGCTGGACGCTGCCCGCGCATTGCACTTGTCTCGGTCTGA	59		novel_mir82	31	+	accgcggccugcgccucc	ccgcggaggccggcggccg	28209114	28209182	accgcggccugcgccuccugccgaccgccgggcggcccgucggggggcuccgcggaggccggcggccg	tag30245_393
cfa-miR-330	mir-330	TCTCTGGGCCTGTGTCTTAGGC	CTTTGGCGATCACTGCCTCTCTGGGCCTGTGTCTTAGGCTCTGCAAGATCAACCGAGCAAAGCACACGGCCTGCAGAGAGGCAGCGCTC	39		novel_mir83	38	+	ggcgggcggcggcggggg	cccgugagcccccggggg	516038	516097	cccgugagcccccgggggcagcgcggguagucgcgggccugggcgggcggcggcggggg	tag91438_1135
cfa-miR-335	mir-335	TCAAGAGCAATAACGAAAAATGT	TCAAGAGCAATAACGAAAAATGTTTGTCATAAACCGTTTTTCATTATTGCTCCTGACC	23		novel_mir84	23	+	aaauuugaggaaggaugugga	cacauccuuccucaaauuugu	25963254	25963323	cacauccuuccucaaauuugucuauucccuaguacaguaagccuagacaaauuugaggaaggaugugga	tag92756_15
cfa-miR-221	mir-221	AGCTACATTGTCTGCTGGGTTT	ACCTGGCATACAATGTAGATTTCTGTGTTTGTTGGGCAACAGCTACATTGTCTGCTGGGTTT	62		novel_mir85	31	+	uguggggcgccugggugaugcagu	ugugccacccaggggccccacaaa	27510996	27511064	ugugccacccaggggccccacaaacauguuuuaaaaugaaaaucuguggggcgccugggugaugcagu	tag68917_17
cfa-miR-551b	mir-551	GCGACCCATACTTGGTTTCAG	GTGCTCTCCTGGCCCATGAAATCAAGTGTGGGTGAGACCTGGTGCACAGCGGGAAGGCGACCCATACTTGGTTTCAGAGGCTGCGAGAAT	77		novel_mir86	11	+	cggcgggcggcggcggggg	ugugccugcugcucucugug	2997594	2997674	cggcgggcggcggcggggggcgccccgcgacggcggccggggccugggcggugagcgccuugugccugcugcucucugug	tag23485_415,tag95556_3098
cfa-miR-95	mir-95	TTCAACGGGTATTTATTGAGCA	AACACAGTGGACGCTCAATAAATGTTTGTTGAATTGAGATGCATTAAATTCAACGGGTATTTATTGAGCACCCACTCTGTG	70		novel_mir55	1	-	ggcgcgcgggggggcggg	cgcucgcgccggcgccgc	1374262	1374323	ggcgcgcgggggggcggggggggccucggagcgacaccgccuccgcucgcgccggcgccgc
cfa-miR-197	mir-197	TTCACCACCTTCTCCACCCAGC	CGGGTAGAGAGGGCAGTGGGAGGTAAGAGCTCTTCACCCTTCACCACCTTCTCCACCCAGC	61		novel_mir87	6	+	cgcggggccggcccagggcggu	cugcccuggaccuggcccugccga	39331527	39331587	cugcccuggaccuggcccugccgaggucucugcugcuccgcggggccggcccagggcggu	tag68739_18
cfa-miR-148a	mir-148	TCAGTGCACTACAGAACTTTGT	AAAGTTCTGAGACACTCCGACTCTGAATATGATAGAAGTCAGTGCACTACAGAACTTTGT	60		novel_mir72	24	-	aggucgcagccccggcccggg	uguggguggcgagugcgccccg	3563221	3563289	uguggguggcgagugcgccccgcgcccgggagcgccggcgggagcggaggucgcagccccggcccggg
cfa-miR-143	mir-143	TGAGATGAAGCACTGTAGCTC	GGTGCAGTGCTGCATCTCTGGTCAGTTGGGAGTCTGAGATGAAGCACTGTAGCTC	55		novel_mir88	8	-	cggcgcgccgggcccggg	cgggccgacggcacacgggc	33575296	33575363	cgggccgacggcacacgggcguggcgacggcgggggccucgaguugcggcggcgcgccgggcccggg	tag26759_36
cfa-miR-34a	mir-34	TGGCAGTGTCTTAGCTGGTTGT	TGGCAGTGTCTTAGCTGGTTGTTGTGAGTAATAGTGAAGGAAGCAATCAGCAAGTATACTGCCCTA	22		novel_mir89	4	+	cccuggcucucugucuucucc	ggaggagcagagagccagg	66956426	66956471	cccuggcucucugucuucucccguggggaggagcagagagccagg	tag16002_11,tag91480_22,tag30384_11,tag78093_124,tag35931_43,tag53533_42,tag69851_142,tag36840_83
cfa-miR-211	mir-204	TTCCCTTTGTCATCCTTTGCCT	CTGGCCATGTGACTTGTGGGCTTCCCTTTGTCATCCTTTGCCTAGGGTTCTGAGAGGGGCAGGGACAGCAAAGGGGTGCTCAGTTGTCACCTCTCACAGC	43		novel_mir42	5	+	gcggggcgcgcgggggggcgggg	cagagccccuccucgcagcuugggag	17866710	17866789	gcggggcgcgcgggggggcggggggcgggggaugcagcagggcucggcgccugcagagccccuccucgcagcuugggag
cfa-miR-30a	mir-30	TGTAAACATCCTCGACTGGAAGC	TGTAAACATCCTCGACTGGAAGCTGTGAAGCCACAGATGGGCTTTCAGTCGGATGTTTGCAGC	23		novel_mir75	13	-	ggcggaggcggcgcaggg	guguccccagcccgg	36863787	36863854	guguccccagcccgggcgggacggcggccccgccuuccuagcagagcccggcggaggcggcgcaggg
cfa-miR-150	mir-150	TCTCCCAACCCTTGTACCAGTG	TCTCCCAACCCTTGTACCAGTGCTGTGCCTCAGTCCCTGGTACAGGCATGGGGGGCA	22		novel_mir90	8	-	cgggcccguggcuggggaagggggg	ccccuuccuccagucccggu	47000906	47000983	ccccuuccuccagucccggugucccugagcuggugcccuggcucaaaggcagcgggcccguggcuggggaagggggg	tag69008_14
cfa-miR-1841	undef	AGAGGAAAGCTGGACGGCAAGC	AGAGGAAAGCTGGACGGCAAGCCTGAAGGGAAGAAGGTGGCTCCGTCCTCTTTCCAAGCC	22		novel_mir91	9	-	ucugacucccccgccccccccagg	ucgggggggcgggagggggggcggcagg	684716	684774	ucgggggggcgggagggggggcggcaggugggccucugacucccccgccccccccagg
cfa-miR-126	mir-126	CATTATTACTTTTGGTACGCG	CATTATTACTTTTGGTACGCGCTGTGACACTTCAAACTCGTACCGTGAGTAATAATGCG	21		novel_mir92	3	+	gcuuucccggcggagacgggcu	ccaaggucgcugcccagacuucga	12768066	12768118	ccaaggucgcugcccagacuucgaggcuucgcuuucccggcggagacgggcu	tag95442_13
cfa-miR-1839	mir-1839	AAGGTAGATAGAACAGGTCTTG	AAGGAAAAGGTAGATAGAACAGGTCTTGTTAGCAAAATAAATTCAAGACCTACTTAATCTACCAACAGCAATT	28		novel_mir93	5	+	agcaggacgggggccauggg	cggguucccgccugcgcc	1322737	1322817	cggguucccgccugcgccugacugagccccgggacugccucgggggccgggggcucgugcagcaggacgggggccauggg
cfa-miR-191	mir-191	CAACGGAATCCCAAAAGCAGCT	CAACGGAATCCCAAAAGCAGCTGTTGTCTCCAGAGCATTCCAGCTGCGCTTGGATTTCGTTCCC	22		novel_mir94	25	-	gggcgcgcggggggggcgggg	gcgucugcgccugcgcccga	50534009	50534084	gggcgcgcggggggggcggggggugcugccggcugcggugcgcggcccugcgccugcgucugcgccugcgcccga	tag46552_27,tag85720_21
cfa-miR-33a	mir-33	GTGCATTGTAGTTGCATTGC	GTGCATTGTAGTTGCATTGCATGTTCTGGCGGTACCCGTGCAATGTTTCCACAGTGCATCA	20		novel_mir95	9	-	cgccgcccccgccccgcg	cggggcuggcggccgc	14905236	14905311	cgccgcccccgccccgcgcuccgggccgcccuccucccccggggacgccgcggcgcgugcggggcuggcggccgc	tag56830_37,tag70523_39
cfa-miR-101	mir-101	TACAGTACTGTGATAACTGA	GGTTATCATGGTACCGATGCTGTATATCTGAAAGGTACAGTACTGTGATAACTGA	55		novel_mir96	7	+	gaugggaccgcagccucuccgcgcc	cgcguggggcgcggcuuccccgugg	54059634	54059721	cgcguggggcgcggcuuccccguggcugcgcggcggcaccccggccgaggggcagccgggccgaugggaccgcagccucuccgcgcc	tag30613_15
cfa-miR-361	mir-361	TTATCAGAATCTCCAGGGGTAC	TTATCAGAATCTCCAGGGGTACTTAAAATTTGAAAAAGTCCCCCAGGTGTGATTCTGATTTGC	22		novel_mir97	12	+	aggccgccgagccggggucgccgg	ggcggccgccgagggggaggcc	69983546	69983599	aggccgccgagccggggucgccggggucgccggcggccgccgagggggaggcc	tag77576_15,tag15652_10
cfa-miR-146b	mir-146	TGAGAACTGAATTCCATAGGCT	TGAGAACTGAATTCCATAGGCTGTGAGCTTGAGCAAACAGCCTAGGGACTCAGTTCTGGTG	22		novel_mir98	6	-	ccgggagcgcgcggggag	ccccgggcgccccuuaggcc	39319912	39319986	ccgggagcgcgcggggagacuccgggacccagcgggugcgcgccuccccgagacccccgggcgccccuuaggcc	tag10187_16
cfa-miR-27a	mir-27	TTCACAGTGGCTAAGTTCCG	GGGCTTAGCTGCTTGTGAGCAGAGTCCACACCAAGTCGTGTTCACAGTGGCTAAGTTCCG	60		novel_mir99	9	+	cagaaggggagucgggagcag	gcucccgcucaccccugcc	55262171	55262224	gcucccgcucaccccugccacgucaaaggaggcagaaggggagucgggagcag	tag60044_20
cfa-miR-8803	undef	CTCAGCCCCTGATTCTCTAGC	AAAAGGCATTGATTATCTTGCAAAACCAGGAAGCACCAGTATGGCTGGATCAGGGGCTCAGGTGCTGCTTTTATCCCTCAGCCCCTGATTCTCTAGCTGGCTCTTCTGCTTGCAGCCACGTGATGCTCCCTCTACAC	97		novel_mir100	20	-	gggcgguggcagggguccgaggggc	cccgcccagaugccggcacugug	54714221	54714309	gggcgguggcagggguccgaggggcgccagccgggauguggggguuccccucugcaugcagcagccccgcccagaugccggcacugug	tag27755_25
cfa-miR-329b	mir-329	AACACACCTGGTTAACCTCTTT	GGTACCTGAAGAGAGGTTTTCTGGGTTTCTGTTTCTTTAATGAGGATGAAACACACCTGGTTAACCTCTTTTCCAGTATC	71		novel_mir101	26	+	cgggggcgcccgugauuggccgag	uggccagcgcgcggauuggcugcuugga	29703380	29703438	cgggggcgcccgugauuggccgagggucgguggccagcgcgcggauuggcugcuugga	tag36454_12
cfa-miR-374b	mir-374	ATATAATACAACCTGCTAAGTG	ATATAATACAACCTGCTAAGTGTCCTAGCACTTATCAGGTTGTATTATCATT	22		novel_mir102	14	+	ugagguuggucccgcuggcccc	ugccaugauguucucaaacc	19909831	19909899	ugccaugauguucucaaaccccuucucccuccuagggugaacguggugagguuggucccgcuggcccc	tag23341_10
cfa-miR-483	mir-483	TCACTCCTCCCCTCCCGTCTT	GAGGACGGGAGGAAAGGAGGACGTGGTTTCATGCAGGTCCTCACTCCTCCCCTCCCGTCTTCCTCTTCC	61		novel_mir103	20	+	cugggaucagcaguucauguac	auaaagaaucugauuauccaggca	12586750	12586820	auaaagaaucugauuauccaggcaguaguucacugaggaaaggggaugcugggaucagcaguucauguac	tag18115_12
cfa-miR-1835	undef	TGCACCCTGAGAGCTGGAGCAG	TGCACCCTGAGAGCTGGAGCAGGTCTCTTACGGGAACCATCTTCAACTCTGTGGATGCAGG	22		novel_mir104	8	+	gcgggcgugggcuucgucgccaagc	gcagcgugaaccccgugcuguacgcgu	4286319	4286397	gcagcgugaaccccgugcuguacgcgugcgcgggcggcggccugcugcgcuccgcgggcgugggcuucgucgccaagc
cfa-miR-1838	undef	CCACCAGCTGGCGTTCCCTGG	CCACCAGCTGGCGTTCCCTGGCGTGGGAACGAGAGGCAGGGGCTGCTGGCTGGAGGGA	21		novel_mir105	4	+	ccggggccgggcggguggagu	uccggcggccccgccccgggcc	8189348	8189395	ccggggccgggcggguggaguccucuccggcggccccgccccgggcc	tag6202_14
cfa-miR-339	mir-339	TCCCTGTCCTCCAGGAGCT	TCCCTGTCCTCCAGGAGCTCACTTATATCTGGCCGTGAGCTCCTCGAGGCCAGAGCCC	19		novel_mir106	14	-	gggggccgcggcgcgcgc	ccgcagucgcgcccuccc	36209069	36209142	gggggccgcggcgcgcgccaaugggcagcggcuggcagcgcgccccgcgcccgagccgcagucgcgcccuccc	tag64819_20
cfa-miR-660	mir-188	TACCCATTGCATATCGGAGTTG	TACCCATTGCATATCGGAGTTGTGAATTCTCAAAGCACCTCCTGTGTGCATGGATTACA	22		novel_mir107	27	+	agugcgcgcggggcggacgcggg	cgcgccgcccggcgccgcacc	45019594	45019654	agugcgcgcggggcggacgcgggggccgccagcccgccccgcgccgcccggcgccgcacc	tag65778_11
cfa-miR-487b	mir-154	AATCGTACAGGGTCATCCACTT	GTGGTTATCCCTGTCCTGTTCGTTTTACTCATGTCGAATCGTACAGGGTCATCCACTT	58		novel_mir108	6	-	uggcagcaugaugccagggcag	caccuggcaucuugcugucguc	12879002	12879058	caccuggcaucuugcugucguccuucucuucagauggcagcaugaugccagggcag	tag9198_10
cfa-miR-135a-5p	mir-135	TATGGCTTTTTATTCCTATGTGA	TTATGGCTTTTTATTCCTATGTGATAGTAATAAAGTCTCATGTAGGGATGGAAGCCATGAAA	24		novel_mir65	2	-	cggcccccgccgcgcccg	ggcgcgcgagccgga	74303777	74303824	ggcgcgcgagccggagucgccucccaacccggcccccgccgcgcccg
cfa-miR-27b	mir-27	TTCACAGTGGCTAAGTTCTGC	AGAGCTTAGCTGATTGGTGAACAGTGACTGGTTTCCGCTTTGTTCACAGTGGCTAAGTTCTGC	63		novel_mir109	10	-	cgggcgccggcaucccggg	cgggacgcggcggccgag	5670542	5670590	cgggacgcggcggccgagcggagaccagccgggcgccggcaucccggg	tag1321_12
cfa-miR-149	mir-149	TCTGGCTCCGTGTCTTCACTCCC	GCCGGCGCCCGGGCTCTGGCTCCGTGTCTTCACTCCCGTGTGTCCGAGGAGGGAGGGAGGGACGGGGGCTGTGCTGGGGCAGC	37		novel_mir110	6	+	agagacggccggcggggcgcgg	ccgcucccucugccgucucagg	9232795	9232867	agagacggccggcggggcgcgggaguggggaugagaagcgccacucaccuccgcucccucugccgucucagg	tag5358_13
cfa-miR-196b	mir-196	TAGGTAGTTTCCTGTTGTTGGGA	TAGGTAGTTTCCTGTTGTTGGGATCCACCTTTCTCTCGACAGCACGACACTGCCTTCA	23		novel_mir111	10	+	ggggcggggaggcggggcggg	ugccccccgcccccccgccga	48550531	48550598	ugccccccgcccccccgccgaccucauaaacaacuuguggaaccucggggcggggaggcggggcggg	tag14524_93,tag61775_37,tag46465_23,tag95179_158
cfa-miR-376c	mir-368	GTGGATATTCCTTCTATGTTTA	TTTGGTATTTAAAAGGTGGATATTCCTTCTATGTTTATGTTATTTATGGTTAAACATAGAGGAAATTCCACGTTTTCAGTATCAAA	37		novel_mir112	18	-	cgagaaucugagacugggggcgc	gccuucagcucagguugugaucucggg	31760037	31760113	cgagaaucugagacugggggcgccuggguggcugagagguggagcaucugccuucagcucagguugugaucucggg	tag50972_17
cfa-miR-19b	mir-19	TGTGCAAATCCATGCAAAACTG	GTTTTGCAGGTTTGCATCCAGCTGTGTGATATTCTGCTGTGCAAATCCATGCAAAACTG	59		novel_mir113	6	-	aacuacuggacgcggacgggcuggu	uggaguaugagcggcagcuggugcu	29226789	29226841	uggaguaugagcggcagcuggugcuggaacuacuggacgcggacgggcuggu	tag82941_14
cfa-miR-1	mir-1	TGGAATGTAAAGAAGTATGTA	CATACTTCTTTATATGCCCATATGGACCTGCTAAGCTATGGAATGTAAAGAAGTATGTA	59		novel_mir114	18	+	gccggggccggauggacggggcc	ucccuggccauggccccggccg	54028118	54028199	ucccuggccauggccccggccgcuuagaagccuccgccgccgccgccgcucggagcaagccggggccggauggacggggcc	tag58943_21
cfa-miR-184	mir-184	TGGACGGAGAACTGATAAGGGT	CCCCTTATCACTTTTCCAGCCAGCTTTGTGACTCTAAGTGTTGGACGGAGAACTGATAAGGGTAGGTG	63		novel_mir115	17	+	cccgcgggggcgcgccgg	gcgcgcgccgcggugccagggcg	36337092	36337161	cccgcgggggcgcgccgggcggccgggcacguuugcaaacaccuccgcgcgcgccgcggugccagggcg	tag77962_477
cfa-miR-99b	mir-10	CACCCGTAGAACCGACCTTGCG	CACCCGTAGAACCGACCTTGCGGGGCCTTCGCCGCACACAAGCTCGAGTCTGTGGGTCTG	22		novel_mir116	34	-	ggcggcggcgggcggccgcggg	ggcggcggcggcggcugcuga	32879019	32879092	ggcggcggcggcggcugcugagacgcucgcucggggcgcagcgggggaaggggcggcggcgggcggccgcggg	tag24529_169
cfa-miR-181c	mir-181	AACATTCAACCTGTCGGTGAGTT	AACATTCAACCTGTCGGTGAGTTTGGGCAGCTCAGGCAAACCATCGACCGTTGAGTGGACC	23		novel_mir117	5	-	aggagaaggagcgcauuggccagu	uggccgugcgcuccauccagc	26193437	26193485	uggccgugcgcuccauccagcccgaggagaaggagcgcauuggccagu	tag994_83,tag49162_53,tag51254_18
cfa-let-7e	let-7	TGAGGTAGGAGGTTGTATAGTT	TGAGGTAGGAGGTTGTATAGTTGAGGAGGACACCCACGGAGATCACTATACGGCCTCCTAGCTTTCC	22		novel_mir118	1	-	agaguggcuuuaggggugggg	ccgccccuaaagccgcuacauucu	40256251	40256299	agaguggcuuuaggggugggggucccgccccuaaagccgcuacauucu	tag25666_24
cfa-miR-496	mir-154	TGAGTATTACATGGCCAATCTC	AGTCAGGTACTTGAATGGAGGTTGTCCATGGTGTGTTCATTTTATTTATGATGAGTATTACATGGCCAATCTCCTTTCAGTACTAAATTCTTCTTGGG	73		novel_mir119	30	-	cggggggcgggcgccggcg	ccgaagcaacugcgccacgcu	14864261	14864323	cggggggcgggcgccggcgggggcaggcgguccucgcucccccgaagcaacugcgccacgcu	tag60163_41,tag65073_56,tag59584_16
cfa-miR-151	mir-28	TCGAGGAGCTCACAGTCTAGT	TCGAGGAGCTCACAGTCTAGTATGTCTCAGCCCTACTAGACTGAGGCTCCTTGAGG	21		novel_mir120	1	-	gggcgguggcgggcggcgg	gcccgcgccuccauccgg	97912861	97912917	gcccgcgccuccauccggguccucgcgcgcggcucucgggcgguggcgggcggcgg	tag52471_17
cfa-miR-486	mir-486	TCCTGTACTGAGCTGCCCCGA	TCCTGTACTGAGCTGCCCCGAGCTGAGCGCAGTGAATGGCCTCGGGGCAGCTCAGTACAGGATC	21		novel_mir46	26	-	aggugcuggagugccgcgcggc	caugcggccggagcaggaggaccugg	20212712	20212790	aggugcuggagugccgcgcggcgcuggggggcccgcgcagcccccggcgggccaugcggccggagcaggaggaccugg
cfa-miR-218	mir-218	TTGTGCTTGATCTAACCATGT	TTGTGCTTGATCTAACCATGTGGTTGCCAGGTATGAGTAAAACATGGTTCCGTCAAGCACCATG	21		novel_mir121	JH373239.1	+	cggcccccggcgcgcagg	ugggccccgggaggcgugac	443144	443188	cggcccccggcgcgcaggucagcgugggccccgggaggcgugac	tag66678_131
cfa-miR-380	mir-379	TATGTAATATGGTCCACGTCT	ATGGTTGACCATAGAACATGCGCTAGCTCTATGTCGTATGTAATATGGTCCACGTCT	57		novel_mir122	36	+	agagagaggaggccccggcggcc	ccccccugggccacccggcucggc	30513364	30513441	ccccccugggccacccggcucggcagguaccccuggucugcaggggaugcccggagagagaggaggccccggcggcc	tag60960_17
cfa-miR-1249	mir-1249	ACGCCCTTCCCCCCCTTCTTCA	TCCCAGCTCGCCTTGTCCTCAGATTCTTGTTTGCATGGGGAGGAGGGAGGAGAGGGGCCAAGTTCCCTCCGCCTGGAACGCCCTTCCCCCCCTTCTTCACCTGGCGAACTCCTACTCGTCCTTCAAGACCCAGCTCAAG	99		novel_mir123	1	+	uggggcggcggggggcgagg	uggcccaccagcgcgcccagca	101797640	101797694	uggcccaccagcgcgcccagcacggggacgggcuuggggcggcggggggcgagg	tag39408_40
cfa-miR-30e	mir-30	CTTTCAGTCGGATGTTTACAGC	TGTAAACATCCTTGACTGGAAGCTGTAAGGTGCTCAGAGGGGCTTTCAGTCGGATGTTTACAGC	64		novel_mir124	4	-	aaucugggucugggcacc	ugccccgggccgggcggg	62269070	62269140	aaucugggucugggcacccaccgggcggggcccgggaaccgccgaacccaagugccccgggccgggcggg	tag2081_598
cfa-miR-124	mir-124	TAAGGCACGCGGTGAATGCCA	GTGTTCACAGCGGACCTTGATTTAATGTCCATACAATTAAGGCACGCGGTGAATGCCA	58		novel_mir69	18	+	gcguccgggaggcggcggcgcaggg	cgagccagcggcccggagcca	52814082	52814136	cgagccagcggcccggagccagccggcgggcguccgggaggcggcggcgcaggg
cfa-miR-195	mir-15	TAGCAGCACAGAAATATTGGCA	TAGCAGCACAGAAATATTGGCACTGGGAAGAGAGTCTGCCAATATTGGCTGTGCTGCTCTA	22		novel_mir125	7	-	agggacgcgggccccgagcggaggg	cuccgagucggcggcuugcuccccgg	54758239	54758311	cuccgagucggcggcuugcuccccggccgccccugggcuucgcggugagggacgcgggccccgagcggaggg	tag91319_15
cfa-miR-503	mir-503	TAGCAGCGGGAACAGTACTG	TAGCAGCGGGAACAGTACTGCAGTGGGCAATCGGTGTTCTGGAGTATTGTTTCTGCTGCCCGG	20		novel_mir126	10	+	ggcgggcggggccggagg	uccggggucgcgcgccug	275161	275214	uccggggucgcgcgccuggagcucggaggggcgcgggcgggcggggccggagg	tag64479_177
cfa-miR-324	mir-324	CGCATCCCCTAGGGCATTGGTGT	CGCATCCCCTAGGGCATTGGTGTGGAGCTGGAGACCCACTGCCCCAGGTGCTGCTGGGGGTTGTAGTC	23		novel_mir127	JH373351.1	+	agggcgcaaggggucggaga	uccgagcgcugcgcccucc	50373	50449	uccgagcgcugcgcccucccggcucggagucuccgugucuccgugugcgaagacugagggcgcaaggggucggaga	tag82375_16
cfa-miR-26b	mir-26	TTCAAGTAATTCAGGATAGGTT	TTCAAGTAATTCAGGATAGGTTGTGTGCTGTCCAGCCTGTTCTCCATTACTTGGCT	22		novel_mir128	6	-	aggagggauccggaaaggccaggcc	uggcguucggagccccagccugg	37645447	37645524	uggcguucggagccccagccuggagguccgcgggagacccugucggcgcacgaggagggauccggaaaggccaggcc	tag53566_18
cfa-miR-590	mir-590	TAATTTTATGTATAAGCTAGT	GAGCTTATTCATAAAAGTACAGTATGATCCAGTAAACCTGTAATTTTATGTATAAGCTAGT	61		novel_mir129	27	-	cgggugccgggcggcggc	cuccccggguccccagga	3395820	3395868	cgggugccgggcggcggccccccagggguacuccccggguccccagga	tag64311_86
cfa-miR-497	mir-497	CAGCAGCACACTGTGGTTTGT	CAGCAGCACACTGTGGTTTGTACGGTACTGTGGCCACGTCCAGACCACACTGTGGTGTTAGGGTGAG	21		novel_mir130	10	-	ggcgacggggcgcgcgggg	uagcgcgcaggccgcagcggg	1543953	1544031	ggcgacggggcgcgcggggcgcagggcgcgcugacgacgacgccggacgugcugacguagcgcgcaggccgcagcggg	tag6297_88
cfa-miR-769	mir-769	CTGGGATCTCTGGGGTCTTGGTT	CATCTGGGCTGACCTGGTGCTGATTCCTGCGCTCTGACCTGAGACCTCTGGGTTCTGAGCTGTGATGTTCCTTCCAAGCTGGGATCTCTGGGGTCTTGGTTCAGGGTCGGGGCCTCTGGGTTATGAGCACCAGCGAGGACA	101		novel_mir50	7	-	cgggggggccgggccgcc	cgccccgcgcccugcccagcc	65124293	65124346	cgggggggccgggccgccgcgcacgccgcccgcgccccgcgcccugcccagcc
cfa-miR-30b	mir-30	TGTAAACATCCTACACTCAGCT	TGTAAACATCCTACACTCAGCTGTAGTACATGGATTGGCTGGGAGGTGGATGTTTACTTC	22		novel_mir131	5	+	cucccggagcucggaagccgcc	cgcuucccugcuccgggcggcu	8602830	8602889	cgcuucccugcuccgggcggcugcggggggcgcgaagcucccggagcucggaagccgcc
cfa-miR-205	mir-205	TCCTTCATTCCACCGGAGTCTG	CTCTTGTCCTTCATTCCACCGGAGTCTGTCTCGTACCCAACCAGATTTCAGTGGAGTGAAGTTCAGGAG	28		novel_mir132	31	+	cgucgggggacggagggcccc	ggccgaccgugcuggcgcc	38797913	38797968	ggccgaccgugcuggcgccgcguggacccacgggcgucgggggacggagggcccc	tag25635_12
cfa-miR-29a	mir-29	TAGCACCATCTGAAATCGGTTA	ACTGATTTCTTTTGGTGTTCAGAGTCAATATAATTTTCTAGCACCATCTGAAATCGGTTA	60		novel_mir133	7	-	acgcccggcggcggcggcggcgg	gccaaggccggcgcggccgagcuca	1283372	1283436	acgcccggcggcggcggcggcggaggcggaggcggcgcggccaaggccggcgcggccgagcuca	tag4921_14
cfa-miR-200c	mir-8	TAATACTGCCGGGTAATGATGGA	CGTCTTACCCAGCAGTGTTTGGGTGCTGGTTGGGAGTCTCTAATACTGCCGGGTAATGATGGA	63		novel_mir134	7	-	ggggcggcggggggcagg	uggcucaggaaagcugcuuggc	39265036	39265112	uggcucaggaaagcugcuuggcgccaccugguuggggccccagcccccagggcuggccggggcggcggggggcagg	tag39296_84
cfa-miR-375	mir-375	TTTGTTCGTTCGGCTCGCGTGA	GCCCCGCGACGAGCCCCTCGCACAAACCGGACCTGAGCGTTTTGTTCGTTCGGCTCGCGTGAGGCAGGGG	62		novel_mir135	18	-	acaagggugagggccuggcag	gccagccccucauccccuacc	48955800	48955858	acaagggugagggccuggcagcugugugcacucuacugccagccccucauccccuacc	tag2719_16,tag83717_18
cfa-miR-9	mir-9	TCTTTGGTTATCTAGCTGTATGA	TCTTTGGTTATCTAGCTGTATGAGTGTATTGGTCTTCATAAAGCTAGATAACCGAAAGTA	23		novel_mir92	3	+	gcuuucccggcggagacgggcu	cucgcuccgccgaggag	12768096	12768143	gcuuucccggcggagacgggcuccggguggcucgcuccgccgaggag
cfa-miR-146a	mir-146	TGAGAACTGAATTCCATGGGTT	TGAGAACTGAATTCCATGGGTTGTGTCAGTGTCAGACCTGTGAAGTTCAGTTCTTCAG	22		novel_mir136	20	-	cggcugggggcaggggccggggg	cccgguuccugacuccuggccugc	55709893	55709941	cccgguuccugacuccuggccugcgcggcugggggcaggggccggggg	tag6670_13
cfa-let-7a	let-7	TGAGGTAGTAGGTTGTATAGTT	TGAGGTAGTAGGTTGTATAGTTTGGGGCTCTGCCCTGCTCTGGGTAACTATACAATCTACTGTCTTTCC	22		novel_mir104	8	+	gcgggcgugggcuucgucgccaagc	gaggcguccagcacccgccgcgg	4286372	4286440	gcgggcgugggcuucgucgccaagcuguuggagggcaccggcuccgaggcguccagcacccgccgcgg
cfa-miR-142	mir-142	CCCATAAAGTAGAAAGCACTA	CCCATAAAGTAGAAAGCACTACTAACAGCACTGGAGGGTGTAGTGTTTCCTACTTTATGGATG	21		novel_mir137	2	+	gggggggcggccgccgcg	cucgggcugaccccccgcc	68137363	68137403	gggggggcggccgccgcgccucucgggcugaccccccgcc	tag85966_19006
cfa-miR-500	mir-500	ATGCACCTGGGCAAGGATTCT	AATCCTTGCTACCTGGGTGAGAGTGCTTTCTGAATGCAATGCACCTGGGCAAGGATTCT	59		novel_mir138	26	+	ugggaacgugggccaggcc	cgcggaccccccagc	29139537	29139584	cgcggaccccccagccagacaccccugcugggaacgugggccaggcc	tag66375_41
cfa-miR-148b	mir-148	TCAGTGCATCACAGAACTTTGT	GAAGTTCTGTTATACACTCAGGCTGTGGCTCTCTGAAAGTCAGTGCATCACAGAACTTTGT	61		novel_mir139	4	-	cugagaucucgggcgagcggcgggg	cccacgcgcguccugacgcggcc	34899850	34899925	cccacgcgcguccugacgcggccgccucggggaguugcccuggcgaggcgcugagaucucgggcgagcggcgggg	tag60405_15
cfa-miR-22	mir-22	AAGCTGCCAGTTGAAGAACTGT	AGTTCTTCAGTGGCAAGCTTTATGTCCTGACCCAGCTAAAGCTGCCAGTTGAAGAACTGT	60		novel_mir140	24	+	cggcagggagcggcgggacc	gccaagccgagccgagccgga	22995705	22995762	cggcagggagcggcgggacccggagcgggcgcuggagccaagccgagccgagccgga	tag58699_16
cfa-miR-451	mir-451	AAACCGTTACCATTACTGAGTT	TTGGGGATGGCGAGGAAACCGTTACCATTACTGAGTTTAGTAATGGTAATGGTTCTCTTGCTGTACCCA	37		novel_mir98	20	-	ccgggagcgcgcggggag	ccccgccgugcaggcc	56108967	56109015	ccccgccgugcaggccucgggccgcgggagccgggagcgcgcggggag
cfa-miR-130a	mir-130	CAGTGCAATGTTAAAAGGGCAT	GCTCTTTTCACATTGTGCTACTGTCTGCACCTACCACTAGCAGTGCAATGTTAAAAGGGCAT	62		novel_mir141	5	-	uccggagccggggacagaggc	uccugccccggcccggcucagg	54241903	54241981	uccugccccggcccggcucaggccgcagcggggggaccuugaaggcuccccguggccuccggagccggggacagaggc	tag67894_11
cfa-miR-183	mir-183	TATGGCACTGGTAGAATTCACT	TATGGCACTGGTAGAATTCACTGTGAACAGTCTCGGTCAGTGAATTACCGAAGGGCCATAAA	22		novel_mir142	11	-	guggugcucgcggccuccg	gggccgcgggcucccg	55286080	55286132	gggccgcgggcucccggccgggcugccggggcgguggugcucgcggccuccg	tag42700_11
cfa-miR-18a	mir-17	TAAGGTGCATCTAGTGCAGATA	GTGCTTTTTGTTCTAAGGTGCATCTAGTGCAGATAGTGAAGTAGATTAGCATCTACTGCCCTAAGTGCTCCTTCTGGCATAAGAAGTTATGT	35		novel_mir143	X	-	ggacgaggcgccgccgcc	ucccgagcgcagccgc	43916511	43916551	ucccgagcgcagccgccugaguggacgaggcgccgccgcc	tag34805_822,tag49970_29,tag50753_159
cfa-miR-493	mir-493	TGAAGGTCTACTGTGTGCCAG	TGTACATGGTAGGCTTTCATTCATTCGTTTGCACATTCGGTGAAGGTCTACTGTGTGCCAG	61		novel_mir144	27	+	guggagggacauggaggaaaugcau	gcuccuccuugucccuccagca	38848398	38848463	guggagggacauggaggaaaugcaugagaagcacgcuuccugagcuccuccuugucccuccagca	tag43222_29
cfa-miR-8859a	undef	TGGATCGGAGCCGGGGTCCGGA	GGCTCAGTCGGGGTCGGAGCCGGGATCCGGAGTCCGCCTCGCGGTCCAGCGTCGTGGATCCGAGTCGTGGATCGGAGCCGGGGTCCGGAGTCCGCCTCGCGGTCCAGCCTCGTGGTTCT	89		novel_mir145	2	+	cuggggagugggcagggccuguu	cagggcccuccccacccgccuggcg	76050888	76050951	cagggcccuccccacccgccuggcggccagaacuccagcccuggggagugggcagggccuguu	tag57831_14
cfa-miR-362	mir-362	AATCCTTGGAACCTAGGTGTGAGT	GAATCCTTGGAACCTAGGTGTGAGTGCTATTTCGGTGCAACACACCTATTCAAGGATTCAAAGAGGCT	25		novel_mir146	7	-	cggggggcggcggggggc	cgccugcggcguccccgcg	62491987	62492069	cgccugcggcguccccgcgaguucucccgggagcuccccaaggcagcgggagcgcgcggcgcggcggggggcggcggggggc	tag75070_48
cfa-miR-125a	mir-10	TCCCTGAGACCCTTTAACCTGT	TCCCTGAGACCCTTTAACCTGTGAGGACATCCAGGGTCACAGGTGAGGTTCTTGGGAGCC	22		novel_mir147	4	-	aagaaggauccgggggcgggagg	uugccgccucugggccgaccuca	86967766	86967856	uugccgccucugggccgaccucacuggcaaaggccggaugcucgggggccaccagugucggccaguaaagaaggauccgggggcgggagg	tag55281_28
cfa-miR-8904a	mir-8904	TAACAGAGCAACTGCGCCCGGG	CCTCAGGCTTCCTGGGACACTAACAGAGCAACTGCGCCCGGGGAGAGTGCGCCGAGCTCCCTAAAGGGCTGCAGCGCATGGCGGGGCCTGGGAGCAGCT	42		novel_mir148	6	-	gaccugccugccuccugcccagug	cuccgggcagggcggcccgcgggaccc	39138993	39139054	cuccgggcagggcggcccgcgggacccagcgguaagugaccugccugccuccugcccagug	tag49448_15
cfa-miR-8903	undef	TCTTGGGCCCCACCCCCGGAGACT	CACACCAGAATTACCTGGGGAGATTATTAAAAATACAGATTCTTGGGCCCCACCCCCGGAGACTGTGAATCAGTAAGTAGATCTGGGGTAGGGCCTGGGAATTTGTATTTTTAAACAACTAACTTCAGGTGATTCTGATGCCA	64		novel_mir149	5	-	ggaggagccggcgggagccccggc	cgggguccccaggaggcgguaacuccgc	81010776	81010848	ggaggagccggcgggagccccggcgggcccgaggccgcgaaauccgggguccccaggaggcgguaacuccgc	tag95401_63
cfa-miR-376b	mir-368	ATCATAGAGGAAAATCCATGTT	AGTCTTTCTTTGGTATTTAAAAGGTGGATATTCCTTCTATGTTTACGTGATTCATAGATAATCATAGAGGAAAATCCATGTTTTCAGTATCAAATGCTG	82		novel_mir150	26	+	cuccccgccgccacccagcg	cugggcgcgcggugccgggacca	23406472	23406529	cugggcgcgcggugccgggaccaugugccugcgcucgcuccccgccgccacccagcg	tag28392_13
cfa-miR-1842	mir-1842	TGGCTCTGCGAGGTCAGCTCA	TGGCTCTGCGAGGTCAGCTCAAGGTGGGTCTGGATATTGAGCAGGCCTGTCAGGGCGTTG	21		novel_mir151	15	+	ggagcgucggccgaggcgg	gccgccggugcuuccc	40793634	40793710	ggagcgucggccgaggcggggaggaggcggcgcgcacggccguucgcggcuccuccgccggccgccggugcuuccc	tag51684_16
cfa-miR-365	mir-365	TAATGCCCCTAAAAATCCTTAT	AGAGTGTTCAAGGACAGCAAGAAAAATGAGGGACTTTCAGGGGCAGCTGTGTTTTCTGACTCAGTCATAATGCCCCTAAAAATCCTTATTGTTCTTGCAGTGTGCATCGGG	89		novel_mir121	JH373239.1	+	cggcccccggcgcgcagg	cgcgcuccgggcucgcg	443108	443162	cgcgcuccgggcucgcggcagcggcucugcaggccucggcccccggcgcgcagg
cfa-miR-489	mir-489	GTGACATCACATATACGGCGGC	GTGGCAGCTTGGTGGCCGTATGTGTGGCGCCATTTACTTGAACCTTTAGGAGTGACATCACATATACGGCGGCTAAACTGCTAC	73		novel_mir152	9	+	aggggucugggccugggc	cugggccugggucugagccugg	4949970	4950016	aggggucugggccugggccugggccugggccugggucugagccugg	tag12926_16
cfa-miR-450a	mir-450	TTTTTGCGATGTGTTCCTAATA	GAAAGATGCTGAACTGTTTTTGCGATGTGTTCCTAATATGCAGTATGAACATATTGGGAGCATTTTGCATGCATGGTTTTGTATCAATATA	38		novel_mir143	X	+	ggacgaggcgccgccgcc	ucccgagcgcagccgc	44068513	44068553	ucccgagcgcagccgccugaguggacgaggcgccgccgcc
cfa-miR-486-3p	mir-486	TCGGGGCAGCTCAGTACAGGAT	TCCTGTACTGAGCTGCCCCGAGCTGAGCGCAGTGAATGGCCTCGGGGCAGCTCAGTACAGGATC	63		novel_mir153	8	-	ggcgggcggggcucgggga	cgcggacccgccaaugagcguc	13339583	13339625	cgcggacccgccaaugagcgucgggcgggcggggcucgggga
cfa-miR-199	mir-199	ACAGTAGTCTGCACATTGGTT	CCAGTGTTCAGACTACCTGTTCAGGGGGCTCTGAATGTGTACAGTAGTCTGCACATTGGTT	61		novel_mir154	10	-	agagcgggcagcgggcgg	uccugcugcuccugc	30681749	30681804	agagcgggcagcgggcgggcgcucagacggcuucucuuccuccugcugcuccugc	tag93674_13
cfa-miR-133c	mir-133	TTGGTCCCCTTCAACCAGCTG	AATGCTTTGCTAAAGCTGGTAAAATGGAACCAAATCAACTGTTCAATGGATTTGGTCCCCTTCAACCAGCTGTAGCTGTGCATTGA	72		novel_mir79	22	-	ugggcgcgggccgacccggggu	ccacguuuccgcucgcugcccggc	50471507	50471595	ccacguuuccgcucgcugcccggccggcccucccgacggcgccgcgcuccgccgcaggugaggcgcugggcgcgggccgacccggggu
cfa-miR-885	mir-885	TCCATTACACTACCCTGCCTCT	CCGCGCTCTCTCCATTACACTACCCTGCCTCTTCTCCATGAGAGGCAGCGGGGTGTAGTGGATAGAGCACGGGT	32		novel_mir155	5	-	cggcggcggggaacgagggcg	ccugcgaccccgcggacgcc	12774359	12774440	ccugcgaccccgcggacgccgagugggccgcgcgcuccggagguagggcucacgcgagggcggcggcggggaacgagggcg	tag92856_13
cfa-miR-429	mir-8	TAATACTGTCTGGTAATGCCGT	AGCCTGCTGATGGGCGTCTTACCAGACACGGTTAGATCTGGGTTCTGGTGTCTAATACTGTCTGGTAATGCCGTTCATCCATGGC	74		novel_mir156	12	-	gugagaugccagaggaaggugcggg	cgcccuccucugcagcucagca	1247119	1247203	gugagaugccagaggaaggugcggguggggccagagggagcugcagcagcucuccccuaacccgcccuccucugcagcucagca	tag59416_132
cfa-miR-376a	mir-368	ATCATAGAGGAAAATCCACGT	GGTGGATGTTCCTTCTATGTTTACGGGATTTATAGTTAATCATAGAGGAAAATCCACGT	59		novel_mir157	1	+	uggggccgggccggggcggggc	cuggaaccgcgccugcgcacugggagu	13487061	13487150	cuggaaccgcgccugcgcacugggagugaggcggcugcgggccuucugcaggagcuccgacguccgcuggggccgggccggggcggggc
cfa-miR-3958	mir-154	CAGATATTGCACGGTTGATCTCT	GAGGACGAGCGTGGTCACAGAAGCTGGTCTGAGATGTTCGAAAGGAGGTTGTCCGTGATGTATTTGCTTTGTTTATGGCAGATATTGCACGGTTGATCTCTTTTCATCATCAAATGCCTTCTTGAAGGACCCGCGGCACGT	101		novel_mir158	23	+	cgguccugagggcggccgacgcgg	gcgucggcggugauccggagcgau	45247140	45247232	cgguccugagggcggccgacgcggcuggcucggcgacgaugagguaucugcucguucugcugguggcggcgucggcggugauccggagcgau	tag14845_13
cfa-miR-1343	mir-1343	CTCCTGGGGCCCGCACTCTCGCT	ACCAACGATGATGCTGGCTTCGGTGCTGGGGAGCGGCCCCCGGGCGGGCCTCTGCTCTGGCCCCTCCTGGGGCCCGCACTCTCGCTCCGGGCCCGCTCCACCTCGGCTGCT	86		novel_mir159	27	-	cgcggggggggcggggcg	cgagucccgacgcggggc	34002842	34002930	cgcggggggggcggggcggggcggggggggagggggcgugggagcugcaggcccggcucugcgcgccgcgcgagucccgacgcggggc	tag26899_109,tag55818_148,tag11909_15
cfa-miR-181b	mir-181	AACATTCATTGCTGTCGGTG	AACATTCATTGCTGTCGGTGGGTTGAACTGTGTGGACAAGCTCACTGAACAATGAATGCAAC	20		novel_mir160	20	-	gugaccccaaccccgcuccc	gggcggggcggggcgccg	57786378	57786427	gggcggggcggggcgccgcggacgaggcugugaccccaaccccgcuccc	tag50295_13
cfa-miR-93	mir-17	CAAAGTGCTGTTCGTGCAGGTAG	CAAAGTGCTGTTCGTGCAGGTAGTGTGATTACCTGACCTACTGCTGAGCTAGCACTTCCCG	23		novel_mir127	X	+	agggcgcaaggggucggaga	uccgagcgcugcgcccucc	1072187	1072263	uccgagcgcugcgcccucccggcucggagucuccgugucuccgugugcgaagacugagggcgcaaggggucggaga
cfa-let-7d	let-7	CTATACGACCTGCTGCCTTTCTTAG	AAATGGGTTCCTAGGAAGAGGTAGTAGGTTGCATAGTTTTAGGGCAGGGATTTTGCCCACAAGGAGGTAACTATACGACCTGCTGCCTTTCTTAGGGCCTTATTACTCCACGGTAACCTGCTCTT	95		novel_mir53	2	-	gcgcggggggggcggggc	gguggccuagacggcccgagcgc	67476545	67476620	gcgcggggggggcggggccugccgggcggagcugacaagcggcccugggggcgguggccuagacggcccgagcgc
cfa-miR-15a	mir-15	TAGCAGCACATAATGGTTTGT	TAGCAGCACATAATGGTTTGTGGATTTTGAAAAGGTGCAGGCCATATTGTGCTGCCTCA	21		novel_mir161	8	-	gggagcugcggccagggucagg	cgacccaggccccuugugaccaa	70443514	70443586	cgacccaggccccuugugaccaagggcuuacccuugagggaaggccgugggggagcugcggccagggucagg	tag24224_28
cfa-miR-485	mir-485	AGAGGCTGGCCGTGATGAATTCG	AGAGGCTGGCCGTGATGAATTCGATTCATCAAAGCGAGTCATACACGGCTCTCCTCTCT	23		novel_mir162	20	-	ugccucauuccuaugccccagu	uggggcacauggaggaggcuggg	50619713	50619768	uggggcacauggaggaggcuggggcuccaaacuugccucauuccuaugccccagu	tag62614_25,tag95069_590
cfa-miR-1306	mir-1306	CCACCTCCCCTGCAAACGTCC	CCACCTCCCCTGCAAACGTCCAGTGATGCAGAGGTAATGGACGTTGGCTCTGGTGGTG	21		novel_mir163	1	+	ggcccccgagugucgcccgg	ggugcgcgccggggcugcccg	113270438	113270494	ggugcgcgccggggcugcccgggaucgagaugcgcgggcccccgagugucgcccgg	tag15905_11
cfa-miR-374a	mir-374	TTATAATACAACCTGATAAGT	TTATAATACAACCTGATAAGTGTTGTAGCACTTACCAGGTTGTATTGTAATT	21		novel_mir164	20	-	ggcggaccgacggcugugcugggg	uggaccgcggucccuuugc	56769642	56769705	uggaccgcggucccuuugccugucgugcuuugugcggguggcggaccgacggcugugcugggg	tag53538_14
cfa-miR-574	mir-574	CACGCTCATGCACACACCCACA	TGAGTGTGTGTGTGTGAGTGTGTGTCGCTCCGGGTCCACGCTCATGCACACACCCACA	58		novel_mir165	31	+	uuugggucccgggggagg	cccccccccacccggccc	38202746	38202808	uuugggucccgggggaggucucgaggccuccuggggucuccugccccccccccacccggccc	tag71533_14
cfa-miR-214	mir-214	ACAGCAGGCACAGACAGGCAGT	GGCCTGGCTGGACGGAGTTGTCATGTGTCTGCCTGTCTACACTTGCTGTGCAGAACATCCGCTCACCTGTACAGCAGGCACAGACAGGCAGTCACATGACAACCCAGCCT	92		novel_mir166	16	-	ggcccgaggggacgguggcuauggg	cguggccgcccuggaugcacgcgggugug	6307906	6307975	cguggccgcccuggaugcacgcgggugugaggaugguggagccaggcccgaggggacgguggcuauggg	tag17587_23
cfa-miR-92a	mir-25	TATTGCACTTGTCCCGGCCTGT	AGGTTGGGATCGGTTGCAATGCTGTGTTTCTGTATGGTATTGCACTTGTCCCGGCCTGT	59		novel_mir167	9	-	uggguuggguaggggagaagc	ggcuccccucccgcccuuc	13121228	13121279	ggcuccccucccgcccuucgcugcaaggucuggguuggguaggggagaagc	tag45737_12
cfa-miR-502	mir-500	AATGCACCTGGGCAAGGATTCA	AATCCTTGCTATCTGGGTGCTAGTGCTGTCTCAATGCAATGCACCTGGGCAAGGATTCA	59		novel_mir168	1	-	uggggaucucaggaggagaagg	gucccuccuguguccccuuc	106912933	106913005	uggggaucucaggaggagaaggugggcuucuuagggcugcugacugcuugcugucccuccuguguccccuuc	tag94649_13
cfa-miR-421	mir-95	ATCAACAGACATTAATTGGGCG	CTCATTAAATGTTTGTTGAATGAAAAAATGAATCATCAACAGACATTAATTGGGCG	56		novel_mir169	4	+	cggguguggggaugcagggag	cccgccccuucgccgcguu	86627073	86627122	cggguguggggaugcagggagacggugguccccgccccuucgccgcguu	tag34641_19
cfa-miR-19a	mir-19	TGTGCAAATCTATGCAAAACTGA	AGTTTTGCATAGTTGCACTACAAGAAGAATGTAGTTGTGCAAATCTATGCAAAACTGA	58		novel_mir170	7	+	agcagggucgggccuggg	ugggcccugcuuuaucugcaga	43801983	43802057	ugggcccugcuuuaucugcagagacccccagcccacacggcgggagguggggggggagcagggucgggccuggg	tag82721_67
cfa-miR-145	mir-145	GTCCAGTTTTCCCAGGAATCCCT	TGTCCTCACGGTCCAGTTTTCCCAGGAATCCCTTAGATGCTAAGATGGGGATTCCTGGAAATACTGTTCTTGAGGTCATGGTT	33		novel_mir140	24	+	cggcagggagcggcgggacc	gcccagcugcggggcggag	22995667	22995725	gcccagcugcggggcggaggcggcggagaggccugcggcggcagggagcggcgggacc
cfa-miR-499	mir-499	TTAAGACTTGCAGTGATGTTT	TTAAGACTTGCAGTGATGTTTAACTCCTCTCCACGTGAACATCACAGCAAGTCTGTGCT	21		novel_mir171	37	+	gagaaagaaagggaugccggcggcc	ccgcccggccccgcuucccuucc	1434145	1434227	gagaaagaaagggaugccggcggccugcgcggcgcgcgccaugugaggagccgccccgcccgcccggccccgcuucccuucc	tag52638_32
cfa-miR-16	mir-15	TAGCAGCACGTAAATATTGGCG	TAGCAGCACGTAAATATTGGCGTTAAGATTCTAAAATTATCTCCAGTATTAACTGTGCTGCTGAA	22		novel_mir172	35	+	ggggccgcgggccggggggcggg	uacugacgggcgcgcgcgcgcg	20101148	20101205	uacugacgggcgcgcgcgcgcgggccgggggccgggggccgcgggccggggggcggg	tag62260_24
cfa-miR-323	mir-154	CACATTACACGGTCGACCTCT	AGGTGGTCCGTGGCGCGTTCGCTTTATTTATGGCGCACATTACACGGTCGACCTCT	56		novel_mir173	24	+	gagauccagugccugcccgg	aggcagcgccggaccugga	33183404	33183444	aggcagcgccggaccuggacgagauccagugccugcccgg	tag68873_17
cfa-let-7g	let-7	TGAGGTAGTAGTTTGTACAGTT	TGAGGTAGTAGTTTGTACAGTTTGAGGGTCTATGATACCACCCGGTACAGGAGATAACTGTACAGGCCACTGCCTTGCC	22		novel_mir174	13	+	ugcacagagaggauggcuggg	cagccgugcucacugggcugg	37602999	37603062	ugcacagagaggauggcugggcuuaugagaagcuacaggccccagccgugcucacugggcugg	tag66107_29,tag83842_16,tag41442_48,tag51181_40
cfa-miR-30c	mir-30	TGTAAACATCCTACACTCTCAGCT	TGTAAACATCCTACACTCTCAGCTGTGGAAAGTAAGAAAGCTGGGAGAAGGCTGTTTACTCT	24		novel_mir175	24	+	acucucagguuggacaguccugga	ucgggcugacgaaccugagacuga	47411218	47411278	ucgggcugacgaaccugagacugaccgcggggacacacucucagguuggacaguccugga
cfa-miR-495	mir-329	AAACAAACATGGTGCACTTCTT	GAAGTTGCCCGTGTTATTTTCGCTTGATACGTGCCGAAACAAACATGGTGCACTTCTT	58		novel_mir176	1	-	gguaaggagccgaggguggccugg	gggccgggccuggcccgccug	106930830	106930905	gguaaggagccgaggguggccuggaggaaggggccaaggggugggggcccagccgggccgggccuggcccgccug	tag43508_14
cfa-miR-1840	undef	TCACGTGACGGGCCTCGGCG	TTAGGGCGCGTCACGTGACGGGCTCGTCGCTCCGCCGTCACGTGACGGGCCTCGGCG	57		novel_mir177	20	+	acgcggagggagugcugggg	ccacaauucccucuggcgcac	40145529	40145590	acgcggagggagugcuggggccgaaggucggaagcggccgccacaauucccucuggcgcac	tag93057_21
cfa-miR-127	mir-127	TCGGATCCGTCTGAGCTTGGCT	CCTGCTGAAGCTCAGAGGGCTCTGATTCAGAAAGATCATCGGATCCGTCTGAGCTTGGCT	60		novel_mir178	28	-	ucggugagggucggggcggcc	augucugggccccgcugggg	1432070	1432132	ucggugagggucggggcggccugguggaaggucgggcgggggaugucugggccccgcugggg	tag73664_15
cfa-miR-29c	mir-29	TAGCACCATTTGAAATCGGTTA	ACCGATTTCTCCTGGTGTTCAGAGTCTGTTTTTGTCTAGCACCATTTGAAATCGGTTA	58		novel_mir179	19	+	uccucuuccgguccgugcgcag	gcgccgcugcuggagacg	52661540	52661617	uccucuuccgguccgugcgcagggcggccgacaugacggccccggccgggagcccccuggcgccgcugcuggagacg	tag12548_12
cfa-miR-196a	mir-196	TAGGTAGTTTCATGTTGTTGGG	TAGGTAGTTTCATGTTGTTGGGATTGAGTTTTGAACTCGGCAACAAGAAACTGCCTGAG	22		novel_mir165	JH373866.1	-	uuugggucccgggggagg	cccccccccacccggccc	10119	10181	uuugggucccgggggaggucucgaggccuccuggggucuccugccccccccccacccggccc
cfa-miR-671	mir-671	TCCGGTTCTCAGGGCTCCACC	CAGGAAGAGGAGGAAGCCCTGGAGGGGCTGGAGGTGATGGATGTTTTCCTCCGGTTCTCAGGGCTCCACCTCTT	70		novel_mir180	13	-	caggagagguggcgcugaggg	ccagagccgcucuucucccaaggcc	34579301	34579351	ccagagccgcucuucucccaaggcccaggcaggagagguggcgcugaggg	tag92782_15
cfa-miR-133a	mir-133	TTGGTCCCCTTCAACCAGCTGT	CAATGCTTTGCTAGAGCTGGTAAAATGGAACCAAATCGCCTCTTCAATGGATTTGGTCCCCTTCAACCAGCTGTAGCTATGCATTGA	74		novel_mir181	33	-	guuuggaucugcuaaugccccu	aggcauuagcagauccgaacug	29705322	29705391	aggcauuagcagauccgaacugugaucuggauuuggaccugugaucaguuuggaucugcuaaugccccu	tag63324_40
cfa-miR-194	mir-194	TGTAACAGCAACTCCATGTGGA	TGTAACAGCAACTCCATGTGGATTGTGTGCCAATTTCCAGTGGAGATGCTGTTACTTT	22		novel_mir182	13	+	cggggggagauggagcacagggc	gcugugcucuucucuccccagauagca	37816081	37816140	cggggggagauggagcacagggcgaugguggugcugugcucuucucuccccagauagca
cfa-miR-8865	undef	CCTCCCTTTCTCGGACGTCGCCG	GCCCGCCGGGAGGGGAAGGGAGGGGGTGTCGTCGGCGACGACGGCGTGTCGTGGGGGGGGAGACGGGCCCCGCGCCCGCCTCCCTTTCTCGGACGTCGCCGTCCCGGCCCCCCCCCCACCGTGTCCCTTCCGGGGGGGGTCC	101		novel_mir183	24	-	ugcgggcggggccggggg	ccuggcuuggugacgccgc	47237212	47237297	ugcgggcggggccgggggcagggggcccaccguagggagcgcugcgcacgcccugccccuuaccucccuggcuuggugacgccgc
cfa-miR-328	mir-328	CTGGCCCTCTCTGCCCTTCCGT	AGGGGGGCAGGAAGGGCTCAGGGAGAAAGTGTGTGCAGCCCCTGGCCCTCTCTGCCCTTCCGT	63		novel_mir184	10	+	cauccgaggagaagggcgggcgggc	ccccaccucucccagauggg	9435696	9435752	ccccaccucucccagauggggucggccucaccauccgaggagaagggcgggcgggc	tag35461_15
cfa-miR-200b	mir-8	CATCTTACTGGGCAGCATTGGA	GCCATCGCCATCTTACTGGGCAGCATTGGATGGTGTCAGGTCTCTAATACTGCCTGGTAATGATGACGGCGGGGCCCTGC	30		novel_mir185	9	-	cgcgcgcacgcagggaaaggaggc	cuccuuugcuuggugacgcaggug	20395119	20395196	cgcgcgcacgcagggaaaggaggcacggucucaggccggggucugaugagugucuccuuugcuuggugacgcaggug	tag42387_20,tag52056_11
cfa-miR-301a	mir-130	CAGTGCAATAGTATTGTCAAAGC	CTGCTAACGAATGCTCTGACTTTATTGCACTACTGTACTTTACAGCTAGCAGTGCAATAGTATTGTCAAAGCATCTGAAAGCAG	72		novel_mir186	23	+	uaggaguuaacaugugaguuga	aacuccugcguuaacuccuaac	46798848	46798906	aacuccugcguuaacuccuaacucacccugauguguuaggaguuaacaugugaguuga	tag74513_17
cfa-miR-17	mir-17	ACTGCAGTGAAGGCACTTGTAG	CAAAGTGCTTACAGTGCAGGTAGTGATATGTGCATCTACTGCAGTGAAGGCACTTGTAG	59		novel_mir97	12	+	aggccgccgagccggggucgccgg	cgccgcgcccgccgcgcccgc	69983505	69983570	cgccgcgcccgccgcgcccgccgacagggagcccgaggccgaggccgccgagccggggucgccgg
cfa-miR-425	mir-425	AATGACACGATCACTCCCGTTGA	AATGACACGATCACTCCCGTTGAGTGGGCACCCAAGAAGCCATCGGGAATGTCGTGTCCGCCC	23		novel_mir187	5	-	gaccucguggcgcaaugg	gugccggcgcagcgaggucuu	40705381	40705448	gugccggcgcagcgaggucuuuagcgacgccgagucguccgcucgcugagaccucguggcgcaaugg	tag54044_1057
cfa-miR-363	mir-363	AATTGCACGGTATCCATCTGTAA	TCGGGTGGATCACGATGCAATTTTGATGAGTATAATAGGAGAAAAATTGCACGGTATCCATCTGTAA	67		novel_mir188	10	+	cccggguguccuaggccu	gcggggaggcccagggcc	1130971	1131017	cccggguguccuaggccuccgagguggggcggggaggcccagggcc	tag92087_36
cfa-miR-381	mir-154	TATACAAGGGCAAGCTCTCTGT	TACTTAAAGCGAGGTTGCCCTTTGTATATTCGGTTTATTGACATAGAATATACAAGGGCAAGCTCTCTGTGAGTA	70		novel_mir189	38	+	gcaggaccuggagccugggagg	ugcccgggcgcgggguccaccca	23556352	23556422	gcaggaccuggagccugggaggaggcggaggcccagggguggccuugugcccgggcgcgggguccaccca	tag7733_13
cfa-miR-139	mir-139	TGGAGACGCGGCCCTGTTGGAA	CTACAGTGCACGTGTCTCCAGTGTGGCTCCGAGGCTGGAGACGCGGCCCTGTTGGAA	57		novel_mir190	6	-	cgcacgacgacggccgcuggucgc	ggcacagaggaccgccugucgugcuuc	12370442	12370525	cgcacgacgacggccgcuggucgcugcaguccgaggcgcaccggcgcuacuucggcggcacagaggaccgccugucgugcuuc	tag38419_13
cfa-miR-152	mir-148	TCAGTGCATGACAGAACTTGG	AGGTTCTGTGATACACTCCGACTCGGGCTCTGGAGCAGTCAGTGCATGACAGAACTTGG	59		novel_mir191	33	-	ccauguuggugacugcaggagg	ucauccgagcugccaacagggg	25963490	25963578	ucauccgagcugccaacaggggauuggugcucacggaguugggcucuaauuccguggcuguguugcccauguuggugacugcaggagg	tag76302_12
cfa-miR-188	mir-188	CATCCCTTGCATGGTGGAGGGT	TGCTCCCTCTCTCACATCCCTTGCATGGTGGAGGGTGAGCTTTTTGAAAACCCCTCCCACATGCAGGGTTTGCAGGATGGTGAGCC	36		novel_mir192	33	-	aggggcacgggcaggggcaggggc	cgcgcgcgcccgggacaaccgca	17138595	17138652	aggggcacgggcaggggcaggggcaggggcaggccgcgcgcgcccgggacaaccgca	tag27750_21
cfa-miR-212	mir-132	ACCTTGGCTCTAGACTGCTTACT	ACCTTGGCTCTAGACTGCTTACTGCCCGGGCCGCCCTCAGTAACAGTCTCCAGTCACGGCCA	23		novel_mir193	21	-	gaggccggcccgggagggcu	ccguggggaaggccuccg	32842386	32842441	gaggccggcccgggagggcucgaggcggggacggcggccguggggaaggccuccg	tag50284_13
cfa-miR-206	mir-1	TGGAATGTAAGGAAGTGTGTGG	ACATGCTTCTTTATATCCCCATACGGATTACGTTGCTATGGAATGTAAGGAAGTGTGTGG	60		novel_mir194	9	-	uucccccucccuccuccacccagg	uucugaggguggggugggggugggaagc	18328779	18328855	uucugaggguggggugggggugggaagccgggagucggacucuaaucccagcuucccccucccuccuccacccagg	tag35903_10
cfa-miR-1843	mir-1843	ACTGGAGGTCTCTGTCTGGCTT	ACTGGAGGTCTCTGTCTGGCTTAGGACAGCTGGCTAAGTCTGATCGTTCCCCTCCATACA	22		novel_mir195	6	-	cucggccgcggagcagaagagcg	cccuggggcggacccgcggcugcaau	77396282	77396348	cccuggggcggacccgcggcugcaauaugacuuuggaggaauucucggccgcggagcagaagagcg	tag29921_15
cfa-miR-219-3p	mir-219	AGAATTGTGGCTGGACATCTGT	TGATTGTCCAAACGCAATTCTTGTACGAGTCTGCGGCCAACCGAGAATTGTGGCTGGACATCTGT	65		novel_mir196	5	+	gaccucguggcgcaacgg	gucgccgaggaccccgg	33000431	33000515	gucgccgaggaccccggccggcugccaaguggccauggggagaccuguccaccccuccggccggccgaccucguggcgcaacgg	tag15605_310607,tag22438_19
cfa-miR-138a	mir-138	AGCTGGTGTTGTGAATCAGGCCG	AGCTGGTGTTGTGAATCAGGCCGTTGCCAATCAGAGAACGGCTACTTCACAACACCAGGGTC	23		novel_mir197	12	+	gugggucuggccgggaagaga	ucuucucggcacgacccaagccu	9827300	9827354	ucuucucggcacgacccaagccuauuucccccggugggucuggccgggaagaga
cfa-miR-134	mir-134	TGTGACTGGTTGACCAGAGGGG	CAGGGTGTGTGACTGGTTGACCAGAGGGGCAAGCACTCTGTTCACCCTGTGGGCCACCTAGTCACCAACCCTC	29		novel_mir198	1	-	agagcauuggcccugggaagg	uccaccagggccugugcuuccugg	71774334	71774394	uccaccagggccugugcuuccuggagucugaccccugccagagcauuggcccugggaagg	tag79129_95,tag76661_11
cfa-miR-411	mir-379	ATAGTAGACCGTATAGCGTACG	ATAGTAGACCGTATAGCGTACGCTTTATCTGTGACGTATGTAACACGGTCCACTAACC	22		novel_mir199	1	-	gggcaagggcaugggaaggugc	ucauuccccggacccugggcccug	120473550	120473602	ucauuccccggacccugggcccugcacauagggcaagggcaugggaaggugc	tag23968_28
cfa-miR-664	mir-664	TGGGCTAGGAAAAATGATTGGA	TGGGCTAGGAAAAATGATTGGATAAAAAATATTATTCTATTCATTTATCTCCCAGCCTACA	22		novel_mir200	28	+	ccccgcgggggcuccccc	gggcgccacccggcug	31820867	31820911	ccccgcgggggcuccccccgagcucgaggggcgccacccggcug	tag31377_48
cfa-miR-23a	mir-23	ATCACATTGCCAGGGATTT	GTTCCTGGGGATGGGATTTGCTGCCTGTCACAAATCACATTGCCAGGGATTT	52		novel_mir201	6	+	accgggacgucgcgagaggcu	ccgcucgcggcguuccgucca	41653645	41653712	accgggacgucgcgagaggcugacacggcgcuggcuccgcccccggccgcucgcggcguuccgucca	tag68143_13
cfa-miR-193a	mir-193	TGGGTCTTTGCGGGCGAGATGA	TGGGTCTTTGCGGGCGAGATGAGGGTGTCGGTTCAACTGGCCTACAAAGTCCCAGT	22		novel_mir202	29	-	ggcuucuuggccccggugggugg	gggauccggggccgggcggcggg	28922375	28922460	gggauccggggccgggcggcgggacgcugggagcggccgcuuuggggcggaaggucacgugaggcuucuuggccccggugggugg	tag7254_18
cfa-miR-204	mir-204	TTCCCTTTGTCATCCTATGCCT	TTCCCTTTGTCATCCTATGCCTGAGAATATATGAAGGAGGCTGGGAAGGCAAAGGGACGT	22		novel_mir203	6	-	cgggccccaacccuucccgg	gggaagcuccgggccauua	38917801	38917874	gggaagcuccgggccauuacccgggugucgagcucauggcuccaccccacagacgggccccaacccuucccgg	tag95414_11
cfa-miR-10a	mir-10	TACCCTGTAGATCCGAATTTGT	TACCCTGTAGATCCGAATTTGTGTAAGGAATTTTGTGGTCACAAATTCGTATCTAGGGGAATA	22		novel_mir204	12	+	gggcggguuggggugccggagugu	gcuccgcgcuggcccuggucacagguuga	2667777	2667845	gcuccgcgcuggcccuggucacagguugaggggaugcuacccccgggcggguuggggugccggagugu	tag88856_24
cfa-miR-107	mir-103	AGCAGCATTGTACAGGGCTAT	AGCTTCTTTACAGTGTTGCCTTGTGGCATGGAGTTCAAGCAGCATTGTACAGGGCTAT	58		novel_mir205	10	+	ggacguggauguggacguggacgg	gggccgggccgccgccacccau	68571004	68571079	gggccgggccgccgccacccaugugugucgccccgcagaggagguggacguggacguggauguggacguggacgg	tag80185_19
cfa-miR-187	mir-187	TCGTGTCTTGTGTTGCAGCCGG	CTCGGGCTACAACACGGGACCCGGGCGCTGCTCCGACCCCTCGTGTCTTGTGTTGCAGCCGGAGGGAC	62		novel_mir206	19	-	cagggcagauccuggggccggg	uugcuccucggcugcucuggg	21386991	21387047	uugcuccucggcugcucugggaaggugggacccccagggcagauccuggggccggg	tag45722_13
cfa-miR-432	mir-432	TCTTGGAGTAGGTCATTGGGTGG	TGACTCCTCCAGGTCTTGGAGTAGGTCATTGGGTGGATCCTTAATTTCCCTATGTGGGCCACTGGATGGCTCCTCCATGTCTTGGCG	36		novel_mir207	6	+	gcuggaauguagccaggggccaug	cugcccccugcugucaucuccuagcag	9445743	9445824	cugcccccugcugucaucuccuagcagcucaguggacaugugucagguuggcugggagcuggaauguagccaggggccaug	tag50612_14
cfa-miR-301b	mir-130	CAGTGCAATGATATTGTCAAAGC	CCCAGGTGCTCTGACGAGGTTGCACTACTGTGCTCTGAGAAGCAGTGCAATGATATTGTCAAAGCATCGGGGACCA	65		novel_mir208	28	-	gcgcucggcucggcgcugc	cgcccugggcgcgggcgccgc	27625048	27625104	gcgcucggcucggcgcugcgcgggcccagccugcccgcccugggcgcgggcgccgc
cfa-miR-141	mir-8	AACACTGTCTGGTAAAGATGG	GCCGGCTCTGGGTCCATCTTCCAGTACAGTGTTGGATGGTCTAGTCACGAAGCTCCTAACACTGTCTGGTAAAGATGGCCCCCGGG	78		novel_mir209	20	+	aggugaacgagguggggagg	uccucgcuuucuuccugucc	41099695	41099769	uccucgcuuucuuccugucccuuccuggcgcacugcuccgcacaccagcuugggaggugaacgagguggggagg	tag91493_20
cfa-miR-103	mir-103	AGCAGCATTGTACAGGGCTATGA	TCGGCTTCTTTACAGTGCTGCCTTGTTGCATATGGATCAAGCAGCATTGTACAGGGCTATGA	62		novel_mir210	3	-	acgcccguggccagaagg	cccugguugcuauggguggua	53365178	53365251	cccugguugcuaugggugguagcagcagcaggagccuugguccugcuggcagccgacgcccguggccagaagg	tag57479_13
cfa-miR-8876	undef	CTGCCTCTGGCTTGGCCTGCAG	GGCAGCCGCGGGGTCGGTGGCCCTTAGCGAGGCCTGCAGTGGCCAAGTGGGAGGCACCCCGCTGATTGGGAGCTGCCTCTGGCTTGGCCTGCAGGTGTGCTGGACAGTGCCACAGGTGACTCTCTGACA	94		novel_mir211	30	+	ggggggcggccgccgcgg	gugggggcgcgcggggcgg	29187323	29187363	gugggggcgcgcggggcggugaggggggcggccgccgcgg	tag66909_12
cfa-miR-6529	mir-6529	CCTGTGCCTTTTACCTCTTTAA	ACATGAGAAAAACCTGTTCTCTTGAGAGATCAGAGGCGCAGAGTGCGTCAATGTCAATGAAGCCTGTGCCTTTTACCTCTTTAAGAGCGCACGGTTTCATTCTGCTTCT	84		novel_mir143	X	+	ggacgaggcgccgccgcc	cgcgcgccgccgcgcccgc	44068535	44068577	ggacgaggcgccgccgccccccgcgcgcgccgccgcgcccgc	tag62641_324,tag37849_304,tag6058_39,tag23754_10,tag93359_10
cfa-miR-7	mir-7	TGGAAGACTAGTGATTTTGTTGT	TGGAAGACTAGTGATTTTGTTGTTTTTAGATAACTAAATCGACAACAAATCACAGTCTGCCATA	23		novel_mir212	24	-	ugccccgggacaccauucgg	gacuggcgucccgaggucagg	25522861	25522914	gacuggcgucccgaggucaggaagucgcagaccugccccgggacaccauucgg	tag31920_40
cfa-miR-532	mir-188	CATGCCTTGAGTGTAGGACCGT	CATGCCTTGAGTGTAGGACCGTTGGTATCTTAATTACCCTCCCACACCCAAGGCTTGCA	22		novel_mir213	9	-	aggaccacaguggcaggagcgggg	ccgugggacagucgugcuuug	52781749	52781817	ccgugggacagucgugcuuugcuuccgccgcggagccggaggcgaggaccacaguggcaggagcgggg	tag22331_18
cfa-miR-182	mir-182	TTTGGCAATGGTAGAACTCACACT	GCTTGCCTCCCGCCGTTTTTGGCAATGGTAGAACTCACACTGGTGAGGTAATGGGATCCGGTGGTTCTAGACTTGCCAACTATGGTGCGAGG	41		novel_mir214	3	-	ugggagcagcagucucgggggcgc	gccccggagcugcgcccucccacc	49341234	49341290	gccccggagcugcgcccucccacccccggcucugggagcagcagucucgggggcgc	tag90402_13
						novel_mir215	20	-	gggggugccuggucuggcuggaguc	cucucagcuggcauggcccggc	49081449	49081500	gggggugccuggucuggcuggaguccuggcucucagcuggcauggcccggc	tag34254_12
						novel_mir216	9	+	uguguguaaacgcaugga	cauguggauaccugu	15277891	15277925	cauguggauaccuguauguguguaaacgcaugga	tag13435_17
						novel_mir217	8	+	cacaauacacggucggccucu	aggcugcccguggcgcguucg	69294884	69294940	aggcugcccguggcgcguucgcauucaucaugacgcacaauacacggucggccucu	tag72834_38
						novel_mir218	7	-	ggcugggucuggggcgcgu	gcggcgggagccggcgag	65631234	65631275	ggcugggucuggggcgcgugggagcggcgggagccggcgag
						novel_mir219	6	+	agucagugggaggggguccccgu	ggggacacuggcacugaccau	9205128	9205197	ggggacacuggcacugaccaugucugggaauucccgcccaccauggagucagugggaggggguccccgu	tag38022_13
						novel_mir220	6	-	ugugggacagugguuuggggcaa	cccacacuccucugucccacagg	21777254	21777333	ugugggacagugguuuggggcaauuggggagggucaggcaggaggaccccugucuucccacacuccucugucccacagg
						novel_mir221	9	-	uggaaggagagggaggaguggcugu	agcccggccucagcaacuagccuuuccuc	20189257	20189339	uggaaggagagggaggaguggcuguuacucugcaagagcugccaccuguggacagcccggccucagcaacuagccuuuccuc	tag83922_13
						novel_mir222	18	+	agcgccgcggacggccagggc	ccugcgcccgggccgcggcgccauca	16864461	16864522	ccugcgcccgggccgcggcgccaucaugcugcuccugccgagcgccgcggacggccagggc	tag278_14
						novel_mir223	23	+	agggggcggggccgccgg	gggggcgcgggccucccg	41668993	41669037	agggggcggggccgccgggguggggugggggcgcgggccucccg	tag44701_11
						novel_mir224	1	-	ccggggugcgggucgguggga	ccgccccgccccgccccuacu	110713156	110713215	ccgccccgccccgccccuacucagccggcgccggagagccggggugcgggucgguggga	tag40407_11
						novel_mir225	14	+	gugguggucaggagccaggagg	ugccugguucuggcugcugcgu	43605536	43605624	gugguggucaggagccaggaggggcgaggcuugugcuggaggggagaggggggcagacccgcuuccugccugguucuggcugcugcgu	tag11326_12
						novel_mir223	10	-	agggggcggggccgccgg	ggcaagccucccgccugcucg	1348549	1348627	agggggcggggccgccggcggggcgggcucugcccuugggccgggcaccccucccccggcaagccucccgccugcucg
						novel_mir226	23	+	uggauucuggggucugggcaggc	uggccuccuggugucugca	1493812	1493889	uggauucuggggucugggcaggcagcuguggccaagcccggggagcuggccacagcuguggccuccuggugucugca	tag53149_17
						novel_mir227	38	+	gagggagacgggugcuagaccuggg	caccucuggccccagcucucuucag	21992931	21993025	gagggagacgggugcuagaccugggauuaggagggggcaccacuggcaagaggcugcgccccagccccccaccucuggccccagcucucuucag	tag64240_12
						novel_mir228	18	-	uugauccgggcuugugcugagg	ucagcugaccugggcucuagc	51635013	51635089	ucagcugaccugggcucuagcaccucccuggagacuagcauccagcuguguagcuugauccgggcuugugcugagg	tag61044_14
						novel_mir229	12	+	cggucuggcuccggcgggaggc	cucgcgccccagcaccucu	48340310	48340360	cucgcgccccagcaccucuguccaacugcggucuggcuccggcgggaggc	tag54460_12
						novel_mir230	2	-	aggcgggugaggucgcugagg	ucagcaccuccccgccgag	6828985	6829050	ucagcaccuccccgccgagccguggacagaggggcgcuuuuggcaggcgggugaggucgcugagg	tag78767_12
						novel_mir231	7	-	uggcccagcugcagggggaaggu	cuuguuccugccucggccagg	40346135	40346214	uggcccagcugcagggggaaggucaccauugucagcguccucguguaaccuggucguccuuguuccugccucggccagg	tag36591_13
						novel_mir232	10	+	cgggaagguccaagccgcugccggg	gggcucggucccccuccccgcu	23661858	23661932	gggcucggucccccuccccgcucccuccgcuccccacccccgucggguacgggaagguccaagccgcugccggg	tag71647_15
						novel_mir233	11	-	cggggccgggggaggggcg	cucaccuuucuggccgccgagcg	1883518	1883562	cggggccgggggaggggcgcgcucaccuuucuggccgccgagcg	tag87849_13
						novel_mir234	1	-	aggggucacggcgacggg	cggaccccgaccccugu	117518321	117518366	aggggucacggcgacgggccccagcacccggaccccgaccccugu	tag75444_20
						novel_mir235	23	-	cagagaggcucacagagaagggc	cugggagccuggagcccuaagca	7873583	7873669	cugggagccuggagcccuaagcaggccccuccccugcgggccccugccaguggggguggggagcagagaggcucacagagaagggc	tag79527_15
						novel_mir236	4	-	uccugggucugcugcuuccuca	agugagccggacccagcaaggu	39521101	39521163	agugagccggacccagcaaggucagugacuugugaguggcuccugggucugcugcuuccuca	tag59076_14
						novel_mir237	20	+	ucagaaugucgcucuccgugu	gggggugggcggcugcggagggg	55361459	55361507	ucagaaugucgcucuccguguagucgggggugggcggcugcggagggg	tag5488_17
						novel_mir27	10	-	acaccagccauagggaugaggg	cucauuguaauguccuggccucu	21551681	21551737	acaccagccauagggaugagggccacccaugaccucauuguaauguccuggccucu
						novel_mir238	11	-	acgacgcggccuggggagagg	ugccccgggucacguuucug	73936243	73936295	acgacgcggccuggggagaggcugggucagccugccccgggucacguuucug	tag14641_26
						novel_mir206	4	-	cagggcagauccuggggccggg	uugcuccucggcugcucuggg	34629993	34630049	uugcuccucggcugcucugggaaggugggacccccagggcagauccuggggccggg
						novel_mir239	10	-	auguggcaggagucagggugg	agccugccuccucccacagaa	656765	656816	auguggcaggagucaggguggguagggcucagccugccuccucccacagaa	tag94650_20
						novel_mir240	23	-	uuggcuggcagggaacgca	cgcuccccgcuggcccugc	45345988	45346041	cgcuccccgcuggcccugcuccgcgcugggcugcuuggcuggcagggaacgca	tag21962_24
						novel_mir241	25	-	cggcccccggagcgccgg	cgcgcuccgcggcuccc	49166564	49166644	cggcccccggagcgccggccuggacgcccugcugcagccguccgcgcacaccgagcguccgcacgcgcuccgcggcuccc
						novel_mir242	34	-	cggcgggcggcggcggagg	uccagacgcgggcgcuggc	8112071	8112126	cggcgggcggcggcggagggagccgggaggaggccguccagacgcgggcgcuggc	tag43343_31
						novel_mir243	16	+	agggcggaaggagagaagucaggg	cacuuccuaucuccggucuccuugg	16750607	16750666	agggcggaaggagagaagucagggugugcacacccacuuccuaucuccggucuccuugg	tag40597_12
						novel_mir244	30	-	agagaggggcccgugccu	gcaggagccccggggaga	3629648	3629732	gcaggagccccggggagagcucuuuccucugugaagggcagggcgcccuggaaugggcucgcccccagagaggggcccgugccu	tag32452_15,tag10098_330,tag28726_62,tag64237_1856,tag67505_23,tag3269_157
						novel_mir245	12	+	caccgccccacccuugccaga	ugagcaggggggccagggcggaggg	3030572	3030633	ugagcaggggggccagggcggagggaaggcgcuccaggcucaccgccccacccuugccaga
						novel_mir246	1	-	ugggcggggccggggcggccgggag	cugggcagggcccgggacagccagg	14504323	14504410	cugggcagggcccgggacagccaggaguuggggggggauagcagagcccucgcaccuacgccugggcggggccggggcggccgggag
						novel_mir143	X	-	ggacgaggcgccgccgcc	cgcgcgccgccgcgcccgc	43916487	43916529	ggacgaggcgccgccgccccccgcgcgcgccgccgcgcccgc
						novel_mir247	9	-	agagguucacggugcagucggug	uugcacuacgccgugccugugg	5042016	5042064	agagguucacggugcagucggugauguugcacuacgccgugccugugg	tag89822_37
						novel_mir248	24	+	gagggaaggugggggaggggcc	ccuuucuccccacccuccuagca	17599380	17599432	ccuuucuccccacccuccuagcagagcccagagggaaggugggggaggggcc	tag64710_12
						novel_mir249	21	+	ccugguggguuucuuuguagcuggc	ccugcgccaugcccuucagccg	20748516	20748607	ccugcgccaugcccuucagccgcgcucgcggaggugaaagcgcccggcgugcgccccggcagugguccugguggguuucuuuguagcuggc	tag23406_15,tag3140_26
						novel_mir250	20	+	uaguagucguggaucuucuggcgga	cgcccaggaugcuguccucgucgaacauc	57926515	57926590	cgcccaggaugcuguccucgucgaacaucuugcccugguagcggugcucguaguagucguggaucuucuggcgga	tag52262_10,tag38447_10
						novel_mir251	7	-	agccugcggggcgggggcgggg	cggccuccgccccgccgccugg	1277094	1277153	cggccuccgccccgccgccuggaaacccaugcccgccagccugcggggcgggggcgggg
						novel_mir252	15	-	ucccggagccuccgccgcccu	ggugggggggagggggc	5885859	5885925	ggugggggggagggggcgggccucccgggcgggagugguccauccucccggagccuccgccgcccu	tag63034_11
						novel_mir253	24	+	cggggcggcggcgggggagg	agggcggccgucgccccggc	14123857	14123910	cggggcggcggcgggggagggcgucagaaagcgagggcggccgucgccccggc	tag49254_18
						novel_mir254	2	-	aagggcccagagaaggaagagg	ucuuccaauuagucuccuauuc	80717380	80717454	ucuuccaauuagucuccuauucauaaaggcuccagaaaggggcugcagauggaagggcccagagaaggaagagg	tag44346_15
						novel_mir255	13	-	ggcgggcgaggccggggg	ccuagcuacccccccc	35252173	35252250	ggcgggcgaggccgggggucucgugggucuggagggcugagcgcucucagcgccgcuccccccuagcuacccccccc	tag79207_19,tag19600_16,tag35353_101
						novel_mir256	4	-	gaggccccgccucccgcccuccccu	ggguaagggagggcagguggagccugcu	22506251	22506319	ggguaagggagggcagguggagccugcugggaagaugaguggagaggccccgccucccgcccuccccu	tag67772_14
						novel_mir257	20	+	agcgggcggggccggggg	cccgccccgcccgugca	45184077	45184163	agcgggcggggccggggguucagcaccguggacagagcagggacagcgugugccgcaccguggacagcgcccgccccgcccgugca	tag79219_10,tag76452_831
						novel_mir207	6	-	gcuggaauguagccaggggccaug	aggucucugcccgcugcugucaucuc	9296253	9296340	aggucucugcccgcugcugucaucuccuagcagcucaguggacaugugucagguuggcugggagcuggaauguagccaggggccaug
						novel_mir258	20	+	ggggagcgccgggccaggccgc	gcccuggggcccggugucauggccg	5893320	5893398	ggggagcgccgggccaggccgcugucaccccggguggcgcugggcgggcgggcgcccuggggcccggugucauggccg	tag39690_11
						novel_mir259	1	+	accgcggccugcgccucccccc	ggggaggaucccgccgggccgggccg	60597444	60597501	accgcggccugcgccuccccccuccgagacgggggaggaucccgccgggccgggccg	tag38013_99,tag80350_782,tag65994_26,tag56145_1014,tag44126_15,tag34572_512,tag62459_14
						novel_mir260	6	+	agggcagccacagggccgggg	ccacgcugcugcuuucu	39391433	39391505	ccacgcugcugcuuucucuguugcaggcgaagaggagagagucccuugccgagggcagccacagggccgggg	tag13169_14
						novel_mir261	24	-	ucccaggggagagggcagggc	cccgcccaccccuccccugcaggagc	35405814	35405885	ucccaggggagagggcagggcaugaggccugcuggcagccacagccccgcccaccccuccccugcaggagc	tag34412_11
						novel_mir262	9	+	gcccgggccgggggagaagg	aggaacuccggcacguggcug	4239183	4239241	gcccgggccgggggagaaggggacauuggggauggguaggaacuccggcacguggcug	tag54018_15
						novel_mir263	18	+	acuuggggcgggcuggggagga	cacccagaaacgucuccaagacc	54526389	54526465	acuuggggcgggcuggggaggacucugcuaggacucagucccacugccuucuccacccagaaacgucuccaagacc	tag63723_14
						novel_mir115	36	-	cccgcgggggcgcgccgg	gacgcguucaccgaagggcc	24652454	24652501	cccgcgggggcgcgccggcgaccacgcgacgcguucaccgaagggcc
						novel_mir264	37	+	ggcagcguggccgagcggc	cgcggcagcgcagcccc	25961445	25961523	ggcagcguggccgagcggcgccgccuguuccagcagaaggccgccucgcuggacgagcgcacgcggcagcgcagcccc	tag53138_47
						novel_mir265	9	-	cggggcccggcggcggggg	accgucgcugaugcuccaac	49191970	49192029	cggggcccggcggcggggggcgggaccgcgcgugcgcucaccgucgcugaugcuccaac	tag94130_12
						novel_mir266	2	-	ucuaugacgagcagugggguag	acgccacugcccaccacagggg	76771221	76771285	acgccacugcccaccacaggggccgggccuacugcugugaccucuaugacgagcagugggguag	tag75935_150,tag73774_30
						novel_mir254	2	-	aagggcccagagaaggaagagg	gcucccuuccuguguccucuc	80717339	80717402	aagggcccagagaaggaagaggcgugguugggggcuucccgcgcucccuuccuguguccucuc
						novel_mir267	7	+	cccaguccaccccaguccacccc	gguaucggaggaggaggggg	2185468	2185519	gguaucggaggaggagggggugauugcccccaguccaccccaguccacccc	tag54052_16
						novel_mir268	24	-	accccagcgggccucggcgcag	ggccugccccucgggggac	46363567	46363613	accccagcgggccucggcgcagacacuggccugccccucgggggac	tag78881_16
						novel_mir269	3	-	uggguccagagugauggcgggaggc	cccuggcaggcugggccagcu	32485099	32485149	cccuggcaggcugggccagcucccauggguccagagugauggcgggaggc	tag51807_26
						novel_mir270	24	+	gggccccagggaagccagg	ugcuccccccacccccu	46655813	46655867	ugcuccccccacccccuucccccagggaccaacaggggccccagggaagccagg	tag36340_12
						novel_mir271	20	-	gagacugggggacuguggcc	cugagggaccugucug	57519147	57519217	gagacugggggacuguggccugggucacuccacuucugcgggggacggggcgggcugagggaccugucug	tag909_13
						novel_mir272	24	+	cggggcgggcagggcaggg	gcgcucuggggcccuggc	46338128	46338198	cggggcgggcagggcagggcugcacggggauccuaagagcccggcagccagugcgcucuggggcccuggc	tag91526_11
						novel_mir273	3	+	ccuggauuggggggggaggacacag	cagucacaccuccucacaccugugag	57102693	57102763	cagucacaccuccucacaccugugaggccaggcacccuguggccuccuggauuggggggggaggacacag	tag36109_22
						novel_mir274	5	+	ugggcagucgcgagggaggcag	gccguccuccggggcuccac	19901551	19901602	gccguccuccggggcuccacgggcagugaugggcagucgcgagggaggcag	tag49011_11
						novel_mir275	24	+	agucgucucagagcuugguccccu	gggggcgggcgucugcaggcgacggc	42409973	42410024	gggggcgggcgucugcaggcgacggcaagucgucucagagcuugguccccu	tag48422_12
						novel_mir206	1	-	cagggcagauccuggggccggg	uugcuccucgccugcucuggg	29645563	29645619	uugcuccucgccugcucugggaaggugggacccccagggcagauccuggggccggg
						novel_mir276	2	+	uuugggccccucccagcuccuagug	uggaggugaggugagggccaggggg	21577563	21577628	uggaggugaggugagggccaggggguuccaugguccugccuuugggccccucccagcuccuagug	tag68485_13
						novel_mir277	27	+	cagggacacgauggcagaggagc	cccuuugccuucgguucccuccu	1723430	1723500	cagggacacgauggcagaggagccuaaggaucacccaggacaaagagcccuuugccuucgguucccuccu
						novel_mir278	9	-	cuagacagggacugggaagcugag	uggcugcccaccugugggaggu	60907761	60907836	uggcugcccaccugugggaggucagagucuccacugccagagaagcugagccuagacagggacugggaagcugag	tag6230_15
						novel_mir279	30	-	guggguaccgccggcuggg	cagcuggacgacgggcucgugc	38471622	38471678	cagcuggacgacgggcucgugcuguucucacacagagguggguaccgccggcuggg	tag17410_15
						novel_mir223	10	-	agggggcggggccgccgg	cgcggagaaugccugaaccccgg	21722275	21722325	agggggcggggccgccggcugacgucacgcggagaaugccugaaccccgg
						novel_mir280	35	-	aguggcuuggggacccagauggc	cggaugggcucgcugccccuuc	5925879	5925940	cggaugggcucgcugccccuuccugcccuugguaaggaaguggcuuggggacccagauggc	tag30998_12
						novel_mir281	12	-	acuggagaggagagaccuggga	uuggucuugccuuuccuagugg	470463	470519	uuggucuugccuuuccuaguggguagggauagugacuggagaggagagaccuggga	tag31382_15
						novel_mir282	9	-	aguggggaaagagcaagggau	cccuugcccucacccacugg	43057869	43057917	cccuugcccucacccacuggggcugcuaguggggaaagagcaagggau	tag45959_26
						novel_mir283	1	+	ucuggggaucaagucaacguggga	ucacauugacuugauccccaguau	51877441	51877505	ucuggggaucaagucaacgugggacuugaucaaugugaucucacauugacuugauccccaguau	tag50960_15
						novel_mir284	19	-	aaggaacaugacaagagccaga	aggcucuugccauguuccuccc	39038298	39038348	aggcucuugccauguuccucccuuguggaaggaacaugacaagagccaga
						novel_mir285	X	+	cgcggcgcgcgcggcggu	cggcgcgugcgugcgca	40810542	40810586	cggcgcgugcgugcgcaugcgcggagcgcggcgcgcgcggcggu	tag91759_78
						novel_mir286	37	+	gaggagaggaagccaggcagg	ugcuuggccggccuccauccg	26017654	26017705	ugcuuggccggccuccauccgagaggaccagaggagaggaagccaggcagg	tag74744_22
						novel_mir287	9	+	uuagcccucaccuggcccccagg	gagggugcagguggagcgucgagg	4700098	4700157	gagggugcagguggagcgucgaggacacauguguccuuagcccucaccuggcccccagg
						novel_mir288	27	+	aaagcagggagaccgaggagaagc	ucuccuggccccgcuggcc	6783629	6783679	ucuccuggccccgcuggcccaacuggaaagcagggagaccgaggagaagc	tag69013_12
						novel_mir289	X	-	cacgcccuuuccccgugccuug	ugcguggagaguggugccugg	15639705	15639765	ugcguggagaguggugccuggagagggucuggaagcuccacgcccuuuccccgugccuug	tag64308_14,tag61986_735
						novel_mir290	26	+	aggaucuguggguuggccgc	ggccaccucacagacuccccugc	10423237	10423304	ggccaccucacagacuccccugccucuugugccaugcaucagaguccaggaucuguggguuggccgc	tag69593_12
						novel_mir291	11	-	acgggaugcgacggaggugggcaag	cgcucacgccgguugcgcccgugu	73708702	73708773	acgggaugcgacggaggugggcaagagucgggugacaccacggcagccgcucacgccgguugcgcccgugu	tag22713_22
						novel_mir292	16	-	aggggcugguguugcuggagg	cuuggcgucacaggcguugcc	9233449	9233520	cuuggcgucacaggcguugccguggugcccagcgcggugcugcacggaguaggggcugguguugcuggagg	tag26125_26
						novel_mir293	X	-	ggcugcugguagugcugggugg	accugugcugcuggagcugg	75505300	75505351	accugugcugcuggagcugggcuggagugggcugcugguagugcugggugg	tag79781_20
						novel_mir294	14	-	ccgggagccgggaagaggcagu	cgccuccucccgucuccccgcc	7639170	7639239	cgccuccucccgucuccccgcccccucccggaagugguccugccaggccgggagccgggaagaggcagu	tag42080_12
						novel_mir295	37	+	ugagugugugugugugagu	cugccacucgcagugaca	23268748	23268824	ugagugugugugugugagugaacgggucccaccugcacaggagcccgggcccgucagccugccacucgcagugaca	tag38282_420,tag56152_102,tag54966_1014,tag12338_786
						novel_mir296	28	-	uggggugcguggagccgggu	ccggcccuugugccccuagg	21282051	21282099	uggggugcguggagccggguuugauuucccggcccuugugccccuagg	tag78087_19,tag31250_22
						novel_mir297	8	-	gacccgccccccgccccgc	cgcccggaccgcgggugcccg	33611681	33611734	gacccgccccccgccccgcgcccccgcccccgcgcccggaccgcgggugcccg	tag46031_16
						novel_mir298	23	-	ggcuggggcugaagcggga	ccuggccucugcuga	34657167	34657223	ggcuggggcugaagcgggaggacccaggugagggcgguuucccuggccucugcuga
						novel_mir299	X	-	uggacugcagcgccucagggga	cucuggcggcugccguccaag	1758246	1758305	uggacugcagcgccucaggggaccccuggccgcgcauccucuggcggcugccguccaag	tag78062_13
						novel_mir300	6	-	acggcggacgagggcacggg	ugcgcccuuagucgcccccg	9088405	9088468	ugcgcccuuagucgcccccggcaaccaggugacccugaggaugacggcggacgagggcacggg	tag6460_23
						novel_mir301	3	-	auggaucaucaggacuccggg	cggagucggaggcugggcuaucg	36362621	36362684	cggagucggaggcugggcuaucggggcuccgggagggggaggauggaucaucaggacuccggg	tag1858_13
						novel_mir302	20	-	gugagugcgggucaggcaggga	caugcccggccucacuccuug	39560019	39560088	gugagugcgggucaggcagggaggugcgugcucugccuggcacgacaccaugcccggccucacuccuug	tag13084_11,tag54985_12
						novel_mir303	26	-	gaccaggaucgugugggugucaaag	gugagcccagcaugugccggguacag	30509483	30509567	gugagcccagcaugugccggguacagggggcagcguggagccagauggcaugccugccugaccaggaucgugugggugucaaag	tag57772_15
						novel_mir304	22	+	gaggggccgucccgcgggg	cugcaggucccuggg	1224858	1224913	cugcaggucccuggggaugcucucacggagagcagcgaggggccgucccgcgggg	tag2_13
						novel_mir305	17	-	acugggcuuggagucagaaga	uucuugcucuaacucggcugc	20736022	20736070	acugggcuuggagucagaagacccagcuucuugcucuaacucggcugc
						novel_mir306	15	-	aucuggaagguagaggaagaggagg	gacucgccucugcccuccagcgcc	18111316	18111387	aucuggaagguagaggaagaggaggcgcagucccagggagccagauagacucgccucugcccuccagcgcc	tag79556_12
						novel_mir307	3	+	gcugguggcaggccggcggggggc	uacccgcgugccucgccgccugcgu	58823206	58823266	gcugguggcaggccggcggggggcugccuguugcauacccgcgugccucgccgccugcgu	tag74654_13
						novel_mir308	20	+	gaaggggaggaaauguggccggc	cgucaccugagccccccuugga	53911328	53911412	cgucaccugagccccccuuggaaagcagcugguguugaaggcagcaccaggccucacuucagaaggggaggaaauguggccggc	tag752_14,tag20115_13
						novel_mir309	9	-	ccgguuucguuggucagggggag	uucccuggcuggggaagggggga	50753759	50753822	uucccuggcuggggaaggggggacccaggguucugaggucccgguuucguuggucagggggag	tag58108_26
						novel_mir310	17	+	cggaaaccgacgcccgggg	ccgcgcggacggcgcacgcc	7916122	7916174	ccgcgcggacggcgcacgcccauuuuacaggugcggaaaccgacgcccgggg	tag60842_16
						novel_mir311	1	-	agccgcggccgggagggga	ccagagacggucgcagacggcggg	56550894	56550940	ccagagacggucgcagacggcggggacagccgcggccgggagggga
						novel_mir312	7	+	gggaagcagagacuugguggaagg	ccccgcucagucugcucccuc	80465320	80465388	gggaagcagagacuugguggaaggaggcggagggugaccuccagaguccccgcucagucugcucccuc	tag19832_40
						novel_mir313	36	+	agaagggaucgccuggccc	guccggaccuaaaggugaugcugg	30517655	30517709	guccggaccuaaaggugaugcuggccaacccggugagaagggaucgccuggccc	tag93575_12,tag70290_77,tag87252_16,tag72377_11
						novel_mir314	10	+	gagaggauucgccauucuggaagg	uuguggucauggccagucucucca	67407619	67407682	uuguggucauggccagucucuccaagguggugacucccagagaggauucgccauucuggaagg	tag63081_13
						novel_mir315	X	-	gcgagggggcggggcgagg	gggccccacccgguag	42108644	42108690	gggccccacccgguaguucaagaaccugcgagggggcggggcgagg	tag83085_15
						novel_mir316	2	+	agagggguucagggcaaagggga	cccuucgggcacuggacuccccuuc	80887640	80887698	cccuucgggcacuggacuccccuuccagcucuggaagagggguucagggcaaagggga	tag12914_14
						novel_mir317	18	-	gaaccgcuguggccugggggaa	accccaggucacaucgucaggc	1940369	1940441	gaaccgcuguggccugggggaaccugggaugcggagagcgucuguaacuuaccccaggucacaucgucaggc	tag95132_13
						novel_mir318	20	-	aggaccugcacggcugugccgacg	cuggcgcggcaugacgguggugcccu	57563380	57563436	cuggcgcggcaugacgguggugcccuaccuggaggaccugcacggcugugccgacg	tag75801_14
						novel_mir319	23	-	uggggugaaggcgggcgcuugau	cggaugcugugugccuucuuccccagc	37996670	37996733	uggggugaaggcgggcgcuugauggucagaggccaccggaugcugugugccuucuuccccagc	tag41395_14
						novel_mir320	11	+	auccuaagguuggacggucugg	agccgucgugcuuuggggaca	74256389	74256443	auccuaagguuggacggucugggaggcguugccagccgucgugcuuuggggaca	tag76716_785
						novel_mir321	18	+	ggggaaagggcuugggcgg	gacccaggcuggggcggggg	15334313	15334353	gacccaggcuggggcgggggaggggaaagggcuugggcgg
						novel_mir322	5	-	agggagguuggucugggccaggca	caugacccagaagggcuccugcu	1005703	1005790	caugacccagaagggcuccugcuuggcugggccccacauguggacugggguggggcaggcuggagggagguuggucugggccaggca	tag81322_16
						novel_mir249	21	+	ccugguggguuucuuuguagcuggc	cucaagcggggacggcgucaccaugau	20748582	20748649	ccugguggguuucuuuguagcuggcggucggaggccaggccucaagcggggacggcgucaccaugau
						novel_mir323	14	+	aaagcauguuggagggggcagg	ugccagacuucugacaaugcuuugg	47735105	47735166	ugccagacuucugacaaugcuuuggauggucaccugccaaaagcauguuggagggggcagg	tag80356_12
						novel_mir324	13	-	cuuuggguucugugugggcu	ccccaguaggacuugggc	36585697	36585743	cuuuggguucugugugggcuagagggggccccaguaggacuugggc	tag33334_12
						novel_mir325	20	+	cggaccagcggccuccucccc	ggagggggcucgcgucgccgcc	41675496	41675584	cggaccagcggccuccuccccuccccuccccuccccuccccucuugcgcgcgucgcccugccgcggggagggggcucgcgucgccgcc	tag58409_17
						novel_mir326	16	+	cggggccggggguggggu	cccggggcucaaggugcagac	174424	174471	cccggggcucaaggugcagacggugacgucggggccggggguggggu	tag93897_12
						novel_mir327	15	+	cuggguugggccucgggg	ccuucgcugcagcucccuu	1698544	1698597	cuggguugggccucggggccuggcgugagccaccccuucgcugcagcucccuu	tag59802_24
						novel_mir328	10	+	aggccuggagggaagugggagg	uccccgcccuccggcggcuuc	28037402	28037465	aggccuggagggaagugggagguguagcggcucgacccgcccuccccgcccuccggcggcuuc	tag58494_11
						novel_mir329	9	+	cgagcgcuuccagggagg	gcccuggaagcccuggaa	2636643	2636693	gcccuggaagcccuggaagccgaaggccuggccgagcgcuuccagggagg	tag8356_13
						novel_mir330	9	+	ccuggaaaggccaggguggg	uguccuuggguuuuccaaggaa	49365764	49365822	uguccuuggguuuuccaaggaaccugugggacaguggcccuggaaaggccaggguggg	tag68172_23
						novel_mir331	5	+	cccacgcaggcuccuggccugga	cccgggagcugcguuggcu	1980085	1980149	cccgggagcugcguuggcucgaguccgguggaaggaggcuccccacgcaggcuccuggccugga	tag60936_14
						novel_mir332	20	+	agggcaccagguccgcagaggagg	cccacugggccccggugccuggc	55700842	55700915	agggcaccagguccgcagaggaggagcuggccaaaggugcggguccgccccccacugggccccggugccuggc	tag90536_17
						novel_mir333	8	-	gaucucccagcugacccgaggc	cccggcagcuggaugagaag	3666387	3666437	cccggcagcuggaugagaaggaggcacugaucucccagcugacccgaggc	tag77335_14
						novel_mir334	12	-	aggugagugccgggugugg	gcgggccuggccucuuuga	35581162	35581205	aggugagugccggguguggcucccgcgggccuggccucuuuga	tag84841_15
						novel_mir335	3	-	gggccgcuggugaaauaccacuac	uaucguauuuuucacugaccugg	28526614	28526664	gggccgcuggugaaauaccacuacucuuaucguauuuuucacugaccugg	tag14472_567
						novel_mir336	3	-	aggcggaagggcuggagaggaag	uccuuuuucaguauugcugug	74078673	74078750	uccuuuuucaguauugcuguguuugcagaggacgauuaguccuguggauccaagaggcggaagggcuggagaggaag	tag60023_15
						novel_mir337	26	-	gguggggcggccgccgcg	ugggcacccgcgccgc	612374	612448	gguggggcggccgccgcggggcugccggcggggggaggucuccagacggcgccguccgugggcacccgcgccgc	tag56523_11
						novel_mir338	2	-	uucuggagaguggccugg	gggccucucgggacagaagg	59670616	59670681	gggccucucgggacagaaggccuccaacugucggucaugggguugccuucuggagaguggccugg	tag7256_16
						novel_mir339	X	+	aggaggaggaugaggaagccaaga	uggacucugauccugcacuacucca	122064900	122064970	uggacucugauccugcacuacuccaucuccaugcccaugugggaugaggaggaggaugaggaagccaaga	tag8215_37
						novel_mir340	3	-	accccccccgcccccggc	ugauguggggggccagu	90423913	90423956	accccccccgcccccggccagauggcugauguggggggccagu	tag49917_48
						novel_mir341	7	+	ccagggagggaagggccugaga	ccaguccccucccuccucccac	41833260	41833321	ccagggagggaagggccugagacacugugcucuggcugcccaguccccucccuccucccac	tag6041_14
						novel_mir342	X	+	cuaagguggugacggcgacgaaggu	gcucgcgcuggcacuaugaacccg	118348577	118348671	cuaagguggugacggcgacgaagguggugaaggcggcggcggcggcggcggcggcggcagcggggacacggcucgcgcuggcacuaugaacccg	tag18276_16
						novel_mir343	27	-	aggggagcaagggcaagcucggcg	ccggcuggcccuccauuccccucu	2104219	2104289	ccggcuggcccuccauuccccucucucucucucucccccuguccucaggggagcaagggcaagcucggcg	tag62229_13
						novel_mir344	24	+	agggaggcgugggggccg	gcccugcuccaucccgcc	42557214	42557261	gcccugcuccaucccgccgccgcgcggggagggaggcgugggggccg	tag62972_14
						novel_mir345	4	-	ccagcagcgaguuugggcac	gccggcagccccgaggcu	29018710	29018775	gccggcagccccgaggcugggcaugcagaugcaucucuagcccagccagcagcgaguuugggcac	tag55617_12
						novel_mir346	9	+	ugauuucucugcuugcccucagc	ugggggcaagugggaaguaggagg	19153768	19153839	ugggggcaagugggaaguaggagguggggaaacaacugggcacugaccugauuucucugcuugcccucagc
						novel_mir347	18	-	gggaucccagugccuggaggg	uucuguuacgcugccucc	44431082	44431151	uucuguuacgcugccuccugggcagucuggacaucagcgagcccuggggggaucccagugccuggaggg	tag92531_20
						novel_mir348	6	+	gggagcuggaggggccucggc	cggggagcuccucuuucucucac	14622890	14622971	gggagcuggaggggccucggcgugcaccugcccgguaggcuccugugcaggaaguucccggggagcuccucuuucucucac	tag6433_13
						novel_mir349	3	+	ugugagcuuggccuuggagcgggg	cuguugcagaagccagguggccgcggg	49133651	49133737	cuguugcagaagccagguggccgcggggcucucagcauccacaaccaggaaggagcaacaccugugagcuuggccuuggagcgggg	tag11595_22
						novel_mir350	23	+	ggccggaagcggagcgggcccc	ggcgcgcggcgcgcuuccuccgc	25207365	25207411	ggcgcgcggcgcgcuuccuccgcaggccggaagcggagcgggcccc	tag3643_15
						novel_mir347	18	-	gggaucccagugccuggaggg	ggccagggauggggggucgggc	44431053	44431103	gggaucccagugccuggagggaggaggaggccagggauggggggucgggc
						novel_mir351	12	+	gagagcaaggacaagggaggcaggg	cugccaaccuuggggcucagau	10371416	10371490	cugccaaccuuggggcucagaucagagaggcuuucuaggcagcccagaugagagcaaggacaagggaggcaggg	tag27469_17
						novel_mir352	16	+	ggacucugcacugccugcccugggg	acggggauuggguugcugagcucu	15176479	15176529	acggggauuggguugcugagcucugggacucugcacugccugcccugggg	tag69357_32
						novel_mir353	12	+	uuugcaacggugggcuuagaggag	ccagcucacaccacaagaa	9701632	9701698	uuugcaacggugggcuuagaggagggcagggggccuccccagggccuccagcucacaccacaagaa	tag39619_15
						novel_mir354	38	-	cccggaggcagcuuguggcc	ucucuguccuucgggug	20338109	20338174	ucucuguccuucgggugugggcuggaggagacgccaggcuggagacccggaggcagcuuguggcc	tag39678_11
						novel_mir355	9	-	aggggguccccccccccggg	gagggggagggugucuugg	48021910	48021985	gagggggagggugucuuggguggggggagggcagugacaacgugcagcacgggccaggggguccccccccccggg	tag3302_11
						novel_mir356	20	+	agggccgagcccggagcgcg	ggcugcgggagaggcccggg	48144095	48144148	ggcugcgggagaggcccgggccggaguuugcggagggccgagcccggagcgcg	tag52314_10
						novel_mir319	23	-	uggggugaaggcgggcgcuugau	uaggccuccuuucugcccuggg	37996710	37996785	uaggccuccuuucugcccugggcucuuccagguaacccgugaggcugggguguggggugaaggcgggcgcuugau
						novel_mir357	24	-	uucagucuuuggccugccucu	aguggcagucaggaccuggagc	22892650	22892709	aguggcagucaggaccuggagcugauaaggguuuucucuucagucuuuggccugccucu	tag64135_13,tag66868_13,tag24894_416,tag52183_144,tag20006_26,tag40513_10
						novel_mir358	17	-	agagaagggcagggcugag	ucucccugccggaccucuca	34805987	34806051	agagaagggcagggcugagaggcaggagccucaagguggccacuucucccugccggaccucuca	tag77700_17
						novel_mir359	9	+	ggaagaggaggaaacgggugucc	cuaccuguggcuggucugccgg	10221346	10221424	cuaccuguggcuggucugccgggugcugagucugggccugaggccugguguauuuggaagaggaggaaacgggugucc	tag92261_18
						novel_mir360	28	+	aaggaccggccgcggggc	cuccccggcuguccgaga	40490534	40490578	cuccccggcuguccgagaagaccccgaaggaccggccgcggggc	tag86298_14
						novel_mir361	9	-	uugggggucagaauaagggcu	cccuuuaucuguccuccagga	22412450	22412516	uugggggucagaauaagggcucuuaaccuuggagagaauaagaagcccuuuaucuguccuccagga	tag37065_80,tag22111_24
						novel_mir362	34	-	cccucccagcagcacccagaguccc	gucuguggguggcaucaggggu	8537099	8537178	gucuguggguggcaucagggguguguauguccuuuucguagggcgccgccgucucccucccagcagcacccagaguccc	tag6101_15
						novel_mir363	6	+	aggagugggcgcagugguucggcc	ccgggcuacgugcgcccgauccccc	7487391	7487451	aggagugggcgcagugguucggccacagcggcuggccgggcuacgugcgcccgauccccc	tag41882_10
						novel_mir364	2	-	acggggcuggucgggccuggacggg	uggacggggcuggaagggccuggac	83400040	83400108	uggacggggcuggaagggccuggacggggcuagacgggccuggacggggcuggucgggccuggacggg	tag20251_11
						novel_mir365	1	-	uggaccccgcggagaugccaga	uggcggcugcagcggggccagc	98625238	98625295	uggaccccgcggagaugccagacuccaggcauguguggcggcugcagcggggccagc	tag50079_25
						novel_mir366	20	-	aggggccauuugguguucaaagg	cagcagcgcugagugucagcucugga	45568334	45568416	aggggccauuugguguucaaagggccacuuguuuguaauagcaagcaggucuaguucagcagcgcugagugucagcucugga	tag19943_15
						novel_mir367	9	+	aaggauggagggugcggcuggugg	agcugcagcgguuccagcuggucgggg	30794440	30794529	aaggauggagggugcggcuggugguagcuucuccgaugaccaguucugggaggucugcauggagcugcagcgguuccagcuggucgggg	tag45900_15,tag94515_45
						novel_mir368	24	+	cgaaggcgcggaaggcgagugcg	cgccacgccugcgcugcccgcc	217278	217338	cgccacgccugcgcugcccgccgucgcuagaggagggcgaaggcgcggaaggcgagugcg	tag1520_11
						novel_mir369	2	+	ggaggaucuggagcagggg	gcugcucgaggucccuuuuc	58814681	58814762	gcugcucgaggucccuuuucagcucgcacagguccaccgaggcauugugggaggccuucuggggaggaucuggagcagggg	tag89944_13
						novel_mir183	24	-	ugcgggcggggccggggg	cuaggccccaacacccuaguaca	47237279	47237364	cuaggccccaacacccuaguacaaagccucucaugggccacugaaaccaaaucagaccucacaggcgugcgggcggggccggggg
						novel_mir240	23	-	uuggcuggcagggaacgca	caucuccuguaacgucacgacagc	45345939	45346007	uuggcuggcagggaacgcaaacccguccgguuccgaggggacagcaucuccuguaacgucacgacagc
						novel_mir370	16	-	caaucaggccuuugucugugaggu	cuuaugggacaaaagccuugga	20415670	20415746	caaucaggccuuugucugugagguaguuggagccucaggugcgggguuaccuaucuuaugggacaaaagccuugga	tag9484_13
						novel_mir371	9	+	cgaggccugugugggugcaagagg	uugggaccggcuuggcuggggg	257852	257900	uugggaccggcuuggcugggggcucgaggccugugugggugcaagagg	tag30658_15
						novel_mir372	6	-	gggagucgggcugguccggg	ugccccgccgccugccacugcccgc	62445529	62445596	ugccccgccgccugccacugcccgcaggaggcgcccaagugcgccccgggagucgggcugguccggg	tag8451_16
						novel_mir373	11	+	augcugugugugugugagag	cucacacacacacagcauuu	16062902	16062954	cucacacacacacagcauuuuuaaauuuuuaaaugcugugugugugugagag	tag12670_12
						novel_mir374	22	+	aucccuucuugcccacca	gugagcaggucggccugc	49443193	49443236	gugagcaggucggccugcccauggcaucccuucuugcccacca	tag65750_41
						novel_mir375	JH373278.1	+	agaagggcagaggccucggagg	accggggaggcccugccucacugu	355035	355124	accggggaggcccugccucacugucccucgcuaguccuggguuagcucaguggcuuugugaauguuaagaagggcagaggccucggagg	tag50581_13
						novel_mir376	1	+	ggcucacaggguccaggggga	uccuuggucagagcgaa	103000403	103000491	ggcucacaggguccagggggaagucggggcuggguugaccauccagaugcugggcaggucugagcuccucauccuuggucagagcgaa	tag34420_13
						novel_mir377	3	-	ggagaggccccgugucugug	cagccacagggucccucauccac	52806778	52806823	cagccacagggucccucauccacagggagaggccccgugucugug	tag8966_13
						novel_mir378	10	+	gagcagguggugucggagacgg	uccuccgccaucauccgccacc	23953895	23953946	uccuccgccaucauccgccaccgugcggggagcagguggugucggagacgg	tag44167_36
						novel_mir333	8	-	gaucucccagcugacccgaggc	cccggcagcuggaugagaag	3637831	3637881	cccggcagcuggaugagaaggaggcacugaucucccagcugacccgaggc
						novel_mir379	13	-	cgcaugcaggaggagguggcacggc	uggccgaggcccacgcgcaggcgaa	37460017	37460104	uggccgaggcccacgcgcaggcgaaggcgcaggccgagcgggaggcagaggagcugcagcggcgcaugcaggaggagguggcacggc	tag49874_19
						novel_mir208	28	-	gcgcucggcucggcgcugc	ugcugccuccuugcgc	27625085	27625127	ugcugccuccuugcgccaccggcgcgcucggcucggcgcugc
						novel_mir380	33	-	cucgggggucacugaccauca	uuggucugggaccucgcagac	28347611	28347671	cucgggggucacugaccaucagacgugagcccguaggucuuggucugggaccucgcagac	tag80071_14
						novel_mir381	2	-	gccccgaggaccgggucauggagac	cucuagaaggacgcggucuuccuccg	73324373	73324431	gccccgaggaccgggucauggagacuuccccacucuagaaggacgcggucuuccuccg	tag12815_13
						novel_mir376	1	-	ggcucacaggguccaggggga	uccuuggucagagcgaa	102957816	102957904	ggcucacaggguccagggggaagucggggcuggguugaccauccagaugcugggcaggucugagcuccucauccuuggucagagcgaa
						novel_mir382	18	+	agggaucccugggcugaagg	ugagccacccagggaucccuaa	54000601	54000658	agggaucccugggcugaaggcaggcacuagcccccugagccacccagggaucccuaa	tag91963_17
						novel_mir383	3	+	aaggaccgagcuccagguggcagu	ugccccugguugcugggcaccucac	69307646	69307703	aaggaccgagcuccagguggcaguugcaguccugccccugguugcugggcaccucac	tag56207_21,tag814_40
						novel_mir384	18	+	gcuugcuggaugcguggcagg	ggccgugcgaggcaggccg	46656991	46657060	gcuugcuggaugcguggcaggagccgaggcacgcacaaggaaggcaggugggccgugcgaggcaggccg	tag40347_13
						novel_mir385	5	-	ggcuccguggcgcaaggg	ucggugaagggagcagg	16390931	16390972	ggcuccguggcgcaaggggcaagcucggugaagggagcagg
						novel_mir386	34	-	auuggagagaagccggagg	uaccugcuggcuugaagga	4777496	4777539	uaccugcuggcuugaaggacuuucauuggagagaagccggagg	tag87630_14
						novel_mir387	12	-	uugggucgugccgagaagagg	ucuucccggccagacccaccg	9827298	9827352	ucuucccggccagacccaccgggggaaauaggcuugggucgugccgagaagagg	tag67696_16
						novel_mir388	26	-	cgugggcagucaggggauguuu	ggguuuucugcagccccgcaggcggg	37470177	37470242	ggguuuucugcagccccgcaggcgggcgugugccgugucagcccgugggcagucaggggauguuu	tag33583_17
						novel_mir389	16	-	ggaaagcggggaggcgcuccggg	cggggcucaucacccggucgcuuucccg	41381185	41381246	ggaaagcggggaggcgcuccgggaaccccaucacggggcucaucacccggucgcuuucccg	tag15358_13
						novel_mir390	28	-	gaccuaguuguggagauagccuuag	gaggcuagugcucggcaccuaggaaaa	22178244	22178298	gaggcuagugcucggcaccuaggaaaacugaccuaguuguggagauagccuuag	tag47046_10,tag51068_12
						novel_mir391	35	+	gaggggacccaggggacacagg	ugcuguccaacgcucucguccu	26399686	26399740	ugcuguccaacgcucucguccuggaugccagagaggggacccaggggacacagg	tag56409_29
						novel_mir392	12	-	gaccgaagcggacggggagagg	acaccaccgucccucccug	64299137	64299192	acaccaccgucccucccuggaagccgaauuccagaccgaagcggacggggagagg	tag9603_21
						novel_mir393	9	-	gggggaggcaggguuguccggu	cagggcuucacuguccagcccccag	58619735	58619786	gggggaggcaggguuguccggucacccagggcuucacuguccagcccccag	tag38267_15
						novel_mir394	25	-	cgguggccgagaucgaga	cuggucaucgccaacaagc	45697181	45697239	cuggucaucgccaacaagcaggaccuccccaagucgcugccgguggccgagaucgaga	tag2471_14
						novel_mir395	17	+	caccgcgcggagccccccagc	ucuaucaacuccgcccgggagcc	61025064	61025115	caccgcgcggagccccccagcccagcguucuaucaacuccgcccgggagcc	tag25189_18
						novel_mir396	3	+	aggagauggcuggccagagggga	cagcugggccacccuguuuccuga	49310153	49310224	aggagauggcuggccagaggggauggcuccgggcacucgaagccuggcagcugggccacccuguuuccuga	tag15173_24
						novel_mir397	1	-	cucugcugcaugucccuaaggucag	caccuuagagacaggggacgu	98564748	98564835	cucugcugcaugucccuaaggucagaggaaggaggccaggcuaggagcagguguggagcugcccuccaccuuagagacaggggacgu	tag48858_24
						novel_mir398	20	+	gggguuccuggggaugggauu	ucucucccccaggugccagcu	48620265	48620352	ucucucccccaggugccagcugcuggccccacccggugcccccccaccccugugccauggccggcugggguuccuggggaugggauu	tag20938_31,tag59103_28
						novel_mir399	11	+	ccagaggcauuggguuagagg	ucuaacuuuuuuucugggg	71997010	71997071	ucuaacuuuuuuucugggggggggagagccauagacuuccccagaggcauuggguuagagg	tag55114_16
						novel_mir400	25	+	ggaaaaggggagggccuggaagu	uuuccaugccgccccugaccuc	48374434	48374481	uuuccaugccgccccugaccuccaggaaaaggggagggccuggaagu	tag3122_24
						novel_mir401	2	+	gacagagagggagccaggacuca	agcucuuggcuuucucuuccgaaacuc	47953780	47953861	gacagagagggagccaggacucaggccuugucugagagagcagaugcugacaggagcucuuggcuuucucuuccgaaacuc	tag30748_13
						novel_mir402	6	+	ggcuucgugggccgguggcc	ccgacggcgcgcggggcucc	77145789	77145835	ccgacggcgcgcggggcuccagccguggcuucgugggccgguggcc	tag96358_11
						novel_mir403	31	+	ugcagggucggcgauggaggg	uugggucgucgucacgugcucc	38932045	38932118	uugggucgucgucacgugcuccucguugcuguggggccgcagggucacggggugcagggucggcgauggaggg	tag7474_12
						novel_mir77	7	+	gcggcgguggcggccucgg	guuucaguuuccuccgcacccu	23320512	23320578	gcggcgguggcggccucggcggcggcagugguuucuccuccgcuguuucaguuuccuccgcacccu
						novel_mir229	6	+	cggucuggcuccggcgggaggc	cucgcgccccagcgccucu	37909592	37909642	cucgcgccccagcgccucuguccaacugcggucuggcuccggcgggaggc
						novel_mir404	5	+	cagacagaagccagggggacaagg	uuguccacacucuggcugagugggc	38092899	38092958	uuguccacacucuggcugagugggcucccaguggccagacagaagccagggggacaagg	tag95128_34
						novel_mir405	1	+	gggcugggucggucgggc	ugggcgcgcucagccgcu	99323957	99324011	gggcugggucggucgggcucgggucagaagcaguggugggcgcgcucagccgcu	tag62141_121,tag2253_67,tag62950_34
						novel_mir406	2	+	cugaccucccgcccgcccccag	gaggggcugccggaggccgcggug	83859060	83859113	gaggggcugccggaggccgcggugccccacacugaccucccgcccgcccccag	tag77378_13
						novel_mir407	15	-	ccggguugggcgggccgggu	cccacccgcugacaacauggau	40916420	40916494	ccggguugggcgggccggguuugggagggcuuugugggcgagccucuggucccccacccgcugacaacauggau	tag53238_15
						novel_mir408	11	-	ugccgccuggaguucucacuggc	caggucuacuacaggugaacg	52268303	52268384	ugccgccuggaguucucacuggcuugggauaugcccagaaucauguuuggagcuaagggccaggucuacuacaggugaacg
						novel_mir253	5	+	cggggcggcggcgggggagg	uuccuggcgggccggcccgaa	57144582	57144650	uuccuggcgggccggcccgaaggcggccgagucgaaacgagccgcgggcggggcggcggcgggggagg
						novel_mir409	9	+	agggaguggaggagccaggga	cccagagaccuccaucccccua	18310765	18310854	agggaguggaggagccagggauaucuugccagccccuguacaaggugggggggcgggucuugagggccccagagaccuccaucccccua	tag81710_16
						novel_mir410	7	-	ccagggacacacagcaagacacac	gguuguguuggcucuuugaggg	41475723	41475784	ccagggacacacagcaagacacacggacggagccugggugguuguguuggcucuuugaggg	tag38370_14
						novel_mir411	28	+	gauaugucacgagaaggugggggug	uuucccccuuggcagacagcuu	15243998	15244063	uuucccccuuggcagacagcuugggcuuugcugcgucugagauaugucacgagaaggugggggug	tag71680_32
						novel_mir412	9	+	agagggcaguggcaaaagggg	ccuuuugcagugcccugugg	20007964	20008032	agagggcaguggcaaaagggggagaaugucauuagcuuuucuagccucccuuuugcagugcccugugg
						novel_mir413	20	-	uggggagagggagggaaggaggaa	ccacccccacccccaaaccccaag	8442423	8442473	ccacccccacccccaaaccccaagucuggggagagggagggaaggaggaa	tag42149_12
						novel_mir414	30	+	guaaggggguaaggacauggag	ccaaguccuggguuuccccuuaggc	8591513	8591598	guaaggggguaaggacauggagggagaggcaaguggugacugaacauguuggagcugacuccaaguccuggguuuccccuuaggc	tag35523_13
						novel_mir415	9	+	agaggagggggcgcucaggaaaggc	caccccugccccccgccucugc	2533467	2533555	agaggagggggcgcucaggaaaggcugcggauggagcaguugacucgagcccccacuccccgccgccaccccugccccccgccucugc	tag74472_15
						novel_mir416	26	+	ccccagggaaggacagcacagugg	acuaggaggugcuucaggugggggu	27797142	27797229	acuaggaggugcuucaggugggggucaggaagggcgugggagagcccacccucucugugggaaccccagggaaggacagcacagugg	tag12328_17
						novel_mir417	34	-	cgcggcaguggcugaaggggc	cccuugagcugcuucugcuuc	3906168	3906246	cccuugagcugcuucugcuucagguggucuugccagcauuacuugagcagggacacacgcggcaguggcugaaggggc	tag56109_12
						novel_mir418	28	+	cgugaaguuacucggcugcugugug	cacuggccgcguuacucaccuu	40440048	40440122	cgugaaguuacucggcugcuguguguuucgggggcccucuggucgcccugcacacuggccgcguuacucaccuu	tag21699_19
						novel_mir419	4	+	aggguuagccggucccua	gggcccugcugacccuga	33976475	33976529	gggcccugcugacccugagggacaccccccccuugcaggguuagccggucccua
						novel_mir420	2	-	gaagggggcggccuggguggggg	cagccugcugcuggcuggau	31638206	31638289	cagccugcugcuggcuggaugggcuggaacacaguggcccggggcucagaggacagccuggaagggggcggccuggguggggg	tag1271_15
						novel_mir421	16	-	acgcgggucggagccugcacgcgg	gcacgcgggucggaagcugcacgc	8363825	8363906	gcacgcgggucggaagcugcacgcgggucggagccagcacgcugggucggagccugaacgcgggucggagccugcacgcgg	tag45841_11
						novel_mir422	10	-	agauccgggacgcggggaagggg	ucuuccacuucccagagaauugg	214240	214316	ucuuccacuucccagagaauuggaguauugucuucgacagagcccgguggucgagauccgggacgcggggaagggg	tag47775_25
						novel_mir423	27	+	aagaggacccggggaggagg	accucaguagggcucucucaa	6968067	6968128	aagaggacccggggaggaggccagcugggcagccagccccaccucaguagggcucucucaa	tag29347_13
						novel_mir424	15	-	gacgccccggccccagcugga	caggcugggguggagggcgagccg	44220670	44220725	caggcugggguggagggcgagccguggggucccggacgccccggccccagcugga	tag63051_10
						novel_mir425	20	+	aggagaaugagccaggccagg	ucggccagacucuucuccagc	25391790	25391845	ucggccagacucuucuccagccuaauggagaaugaggagaaugagccaggccagg	tag96017_12
						novel_mir426	11	+	gaaacaagcccucagaagaaagaag	ucuuucuuccgagggcuuguucuu	5865239	5865310	gaaacaagcccucagaagaaagaaguuugacaagcuuugaugacuguucuuucuuccgagggcuuguucuu	tag13649_12
						novel_mir427	16	+	auuuuugagguaucugggugucuc	gacccacaggggcugcccucagaaaacu	23546952	23547015	gacccacaggggcugcccucagaaaacuuuuaaucaagaauuuuugagguaucugggugucuc	tag62109_13
						novel_mir428	12	+	aagaguuguuggccuagagg	ccugggaccugccucuucc	3049126	3049180	ccugggaccugccucuuccuaguaggcagcugagaagaguuguuggccuagagg	tag77931_14
						novel_mir429	5	-	uucuggggggucauguguguugu	uccaucaugucuccccaggugu	63661291	63661350	uucuggggggucauguguguugugcuggaagugccacuccaucaugucuccccaggugu	tag9280_19,tag76445_104
						novel_mir430	9	+	cugaggguugggccaaga	cugucccccacacaa	55615406	55615462	cugaggguugggccaagaguagcccauuccugaggcugcuucugucccccacacaa
						novel_mir431	22	+	aagggacgggcgauggcc	ccauugcccucagugga	18194391	18194427	aagggacgggcgauggccuccauugcccucagugga	tag84242_161,tag64132_76,tag76439_114,tag24847_51,tag40196_396,tag32706_22
						novel_mir364	2	-	acggggcuggucgggccuggacggg	uggacgggccuggacggggcuggac	83400013	83400065	acggggcuggucgggccuggacggggguggacgggccuggacggggcuggac
						novel_mir432	7	+	agagaaaagagcagugggggu	ccuggcugcagcuuucc	41841750	41841832	agagaaaagagcaguggggguguguguggggagucacacuugcccagccccuguccccagaccacccuggcugcagcuuucc	tag56226_13
						novel_mir433	17	+	uugccgaggaggagagga	cucaugauccuccgcaggg	54968109	54968160	uugccgaggaggagaggagcaaguaugauuaccucaugauccuccgcaggg	tag50165_15
						novel_mir434	26	-	ugggagagagcccgagcgcag	gcggucugucccuuccccggc	37475852	37475909	ugggagagagcccgagcgcagcagcugugagucucugcggucugucccuuccccggc	tag4872_11
						novel_mir435	10	+	ugugggaacucggggugcgcuggga	uggggcgcgggccgucugcaggcc	67685512	67685565	ugugggaacucggggugcgcugggaagucuggggcgcgggccgucugcaggcc	tag30756_31
						novel_mir436	1	-	gagagaggaaacgggcugcgg	gucugcccgcccucggugccc	108852558	108852621	gagagaggaaacgggcugcggagacgggccgacugucugucugucugcccgcccucggugccc	tag25088_14
						novel_mir437	31	-	agcggguggaggugaggguucacgg	ggugaccucagacgucagccugcaag	39274487	39274575	agcggguggaggugaggguucacggaguggaggccgucggcagauuagagcgcacccaucccggugaccucagacgucagccugcaag	tag4140_27
						novel_mir438	4	+	uccugggagcugaggggccgcggg	ugccccccuagugccaccgggagu	8564098	8564162	uccugggagcugaggggccgcgggguuggcuggaagccucugccccccuagugccaccgggagu	tag41750_60
						novel_mir439	6	+	cacaggggaggguggcaggc	cuuguaagcccagguguc	22291669	22291727	cuuguaagcccaggugucugcccaggccaggcugguagcacaggggaggguggcaggc	tag49420_19
						novel_mir440	15	-	aaggagcagggucaggagaggc	cucagugccugccccucuccccuc	16801995	16802053	aaggagcagggucaggagaggccagcagcugguccucagugccugccccucuccccuc
						novel_mir441	1	+	cccucaccccaccacccccag	ggggacuggaaggugauuggguc	61018838	61018928	cccucaccccaccacccccagauccauacauugaagccuaaccuucaaugugaugguauuaggagauggggacuggaaggugauuggguc	tag12146_17
						novel_mir442	32	+	gccagggccggcagcggc	ugcugcugcucgggcug	30157816	30157893	gccagggccggcagcggcaggucgccgcgguggccgugggcguggccgugcucguccugcugcugcugcucgggcug	tag8784_10
						novel_mir443	9	+	cagcaaucccucccuagcucgg	aggcuggaauaggggaaccgcuggg	45487569	45487648	cagcaaucccucccuagcucggagucuguaggccagggcucucucuucuccacaaggcuggaauaggggaaccgcuggg	tag92238_14
						novel_mir444	9	-	cugcuggggaagcugaccuuggucc	gccagaggaagucacauuucuucagagcu	55579327	55579401	gccagaggaagucacauuucuucagagcugaguccugaguccagaaaggcugcuggggaagcugaccuuggucc	tag139_13
						novel_mir445	6	-	aggcuccagguugucggucuagg	caggccaccccugcccucc	7710928	7710971	caggccaccccugcccucccaggcuccagguugucggucuagg	tag87275_14
						novel_mir446	15	-	augaggaggacccuggcccagg	ugggccaggucuaagcgugcuugugu	64019200	64019252	ugggccaggucuaagcgugcuuguguuuuuaugaggaggacccuggcccagg	tag82530_17
						novel_mir447	6	+	aggguuggcaagggcagc	ugccccugcucucuccugu	17875051	17875100	aggguuggcaagggcagcuuuacuaaccccugccccugcucucuccugu	tag17317_13
						novel_mir448	1	-	uuggagcgugguaccgggaag	gccuugguacugccuccggga	108851747	108851800	gccuugguacugccuccgggaaguuucagaacuuggagcgugguaccgggaag	tag43759_14
						novel_mir358	5	-	agagaagggcagggcugag	cauguccacccuucccuugu	54350738	54350807	cauguccacccuucccuuguagggcugcuuccccagggcagguucccagcagagaagggcagggcugag
						novel_mir431	1	+	aagggacgggcgauggcc	ccauugcccucagugga	102297520	102297556	aagggacgggcgauggccuccauugcccucagugga
						novel_mir449	1	-	gcagagcgcagggacucgggucagc	ucuggaggcugugcucugugccu	117519026	117519084	gcagagcgcagggacucgggucagcuguuguccgcucuggaggcugugcucugugccu	tag79741_11
						novel_mir450	X	+	agccacucuucccucucccaga	ggggagaggaggcggggcccu	44930528	44930595	ggggagaggaggcggggcccugacuguucuagaccuguacuuuagagccacucuucccucucccaga
						novel_mir451	3	+	cccucccggcgcccacccc	ccuggccgugggcuggcc	89455548	89455609	ccuggccgugggcuggcccagcucggcccucccgugugcgggcccucccggcgcccacccc	tag54848_13
						novel_mir452	15	+	auggccauuuugcagagggggggaa	ccccccuggugauggcaccag	34381133	34381207	auggccauuuugcagagggggggaauuggagcacguggaacagacaugacauuccccccuggugauggcaccag	tag55316_13
						novel_mir453	26	-	cuuggcauuggcauuggcaguggg	uaaaggccagucuaauaacaaccu	19218214	19218302	cuuggcauuggcauuggcagugggagauggaggaaggggucacagcaacuggacccuacuucccuaaaggccagucuaauaacaaccu	tag61195_14
						novel_mir454	17	+	ccguccaacucuugcagccaguga	acccucuggguacaugggg	5402548	5402604	acccucuggguacauggggaucaccgaauuccccguccaacucuugcagccaguga	tag92769_20
						novel_mir455	13	+	caugagccccuuucucagaaggca	cuccaaugugaggccggccauggc	29377955	29378018	caugagccccuuucucagaaggcaagucgggaagaugugcuccaaugugaggccggccauggc	tag22113_13
						novel_mir456	21	-	ucugcugacguggcucggccu	gcgcuuccagcaggca	47823517	47823563	gcgcuuccagcaggcauccagcgcgucugcugacguggcucggccu	tag78586_11
						novel_mir457	4	+	cagaggaagagggcccaugggguu	ccucccucuuagugagcuggc	40152465	40152519	ccucccucuuagugagcuggcauuguaauccagaggaagagggcccaugggguu	tag87210_12
						novel_mir458	9	+	acgacucgcagcacaggccugggc	cggggccgguggggggguaaugc	25383224	25383286	acgacucgcagcacaggccugggcugaugacugaaggggcggggccgguggggggguaaugc	tag80186_16
						novel_mir459	3	-	cgcggccaugguggugaagg	gcagcccuggagagccgacgug	91524237	91524284	gcagcccuggagagccgacgugacguacgcggccaugguggugaagg	tag38847_11
						novel_mir145	2	+	cuggggagugggcagggccuguu	cacgcccugcuuuucgccuccucuagcg	76050928	76050989	cuggggagugggcagggccuguuuucugugccucacgcccugcuuuucgccuccucuagcg
						novel_mir460	24	-	cucgggggccgcggggccggg	cgguugcggcggccgcugggga	44551290	44551355	cucgggggccgcggggccggggccgggggcuccccgcaggcugcgguugcggcggccgcugggga	tag39630_10
						novel_mir461	34	-	agagggcugccccggcgggagggcg	cccgucccggcggggucccccgagcucc	19015863	19015947	cccgucccggcggggucccccgagcuccgcggcgcccgcucgggcugccccccuccuggagagggcugccccggcgggagggcg	tag7816_10
						novel_mir462	28	+	ccaccaccaccccgaccaccc	gugagacgggguguuugcgggg	34405522	34405570	gugagacgggguguuugcgggguacccccaccaccaccccgaccaccc
						novel_mir394	25	-	cgguggccgagaucgaga	ucaucccggccaccacc	45697143	45697199	cgguggccgagaucgagaagcagcuggcgcugcacgagcucaucccggccaccacc
						novel_mir463	29	-	guagucguggccgagugguuaagg	cccgcgcagguucgaauccug	39875029	39875102	guagucguggccgagugguuaaggcgauggacuagaaauccauuggggucuccccgcgcagguucgaauccug	tag93741_11055,tag69956_116,tag37349_887,tag24112_91,tag57244_51,tag64220_11,tag39773_97,tag53233_23,tag68508_42,tag5425_16,tag61332_2418,tag42741_18847,tag63361_12,tag68672_10,tag67743_10,tag1769_95,tag22082_46,tag32972_1358,tag95757_90
						novel_mir464	26	-	aggaaugguggccggggc	cagccagcucuauc	16062138	16062177	aggaaugguggccggggccaggagccagccagcucuauc	tag24547_12
						novel_mir465	26	+	aggagaaaggaggugaggcu	ucucauggacauuucuccccu	6166074	6166116	aggagaaaggaggugaggcucucucauggacauuucuccccu	tag30751_37
						novel_mir466	5	+	cagacacagacgacagggca	gccggugcuguggggg	64166111	64166180	cagacacagacgacagggcaggggcagagccaucuggacuccuggcucccugagccggugcuguggggg	tag65826_17
						novel_mir467	20	-	aguguguugggauauuuggccuggg	uggcccagucucagcauggugg	7444209	7444296	aguguguugggauauuuggccuggguguugaugggugagcaggaauagaacugcuacugugugucuggcccagucucagcauggugg	tag76460_14
						novel_mir468	3	-	cuuuccacccuggcccugcagg	uguggggaugcaggguggggggu	53296008	53296078	uguggggaugcagggugggggguggacacaggagcucugaggugcugccuuuccacccuggcccugcagg
						novel_mir223	11	+	agggggcggggccgccgg	ggggcgccguucucugc	18874947	18875015	agggggcggggccgccggagugugauuaugcauaugcuaaugcgcaucgcuggggcgccguucucugc
						novel_mir469	31	-	ggagccggaggagccggagg	uuagcuccugcacccuu	30057175	30057238	ggagccggaggagccggaggagccgaacccggcuggggaaggccucuuagcuccugcacccuu	tag91141_11
						novel_mir470	27	+	agggagagagcgguucaccgg	ggugaguauggacagccuccccugg	6768115	6768186	agggagagagcgguucaccgggugagaaugguucuccaggcccaauggugaguauggacagccuccccugg	tag27460_14,tag1052_11,tag76744_20,tag6098_14
						novel_mir471	20	+	uccguacccagugggcagcgccggg	cggcccccgcccccucggcuggccgccauc	39484468	39484533	cggcccccgcccccucggcuggccgccaucuuguuguugauccguacccagugggcagcgccggg	tag42417_20
						novel_mir472	10	+	aaaaggacgggagccucagcgagg	uccaccucacuggggccuggccuccccu	49224472	49224542	uccaccucacuggggccuggccuccccuugccuuucagaggccuggaaaaggacgggagccucagcgagg	tag54576_12
						novel_mir473	8	-	aaggcggggagggcgcggccgcggg	ugcgcugcgcucggcuccgcgccgc	70916020	70916092	ugcgcugcgcucggcuccgcgccgcuccagguccgcggcgggcggugaaggcggggagggcgcggccgcggg	tag28523_10
						novel_mir474	X	-	caugcucuagggcccaacucagg	gggguugagcccuguccagagagaggc	47972597	47972656	gggguugagcccuguccagagagaggccuguuuagccaugcucuagggcccaacucagg	tag2141_17
						novel_mir475	5	+	ccuguccuggaucugaccacugug	ggguggcucagagcucuggguugguc	41423628	41423688	ggguggcucagagcucuggguuggucccguuccuguccuguccuggaucugaccacugug	tag92520_17
						novel_mir476	13	-	gagcgugcagccugagucgugugca	ugcaagucggggugcccgcgugg	41231934	41231995	ugcaagucggggugcccgcguggaucccccugggccgagcgugcagccugagucgugugca	tag13445_13
						novel_mir477	1	-	cugagagggucagagggguggc	caagccagucuggggcugggc	108917810	108917862	cugagagggucagagggguggcaguagcagccaagccagucuggggcugggc	tag21886_22
						novel_mir478	4	+	ccuguggguggucaguccugggaag	uugucuaggucucuguccgcauguc	58857966	58858056	ccuguggguggucaguccugggaagaggaggagagccgagcucacacugcugugccccugccuguuugucuaggucucuguccgcauguc	tag83181_19
						novel_mir479	1	-	cagguguuucuuugcucugcuggg	agggagggucugugggggcagggcugga	98509300	98509364	cagguguuucuuugcucugcuggggguugugaggccagggagggucugugggggcagggcugga	tag90672_16
						novel_mir480	7	-	agcagggggcaaggacagcc	cugccugccccuugccca	28135999	28136054	agcagggggcaaggacagccccccucucuuuggcaggcugccugccccuugccca	tag3483_15
						novel_mir481	8	+	aggccgcguuggggugagg	ccacacccggcagcgcccgcu	48272126	48272191	aggccgcguuggggugaggcccucacuucaucaggugaccagcaccacacccggcagcgcccgcu	tag93398_66,tag29024_10,tag27383_29
						novel_mir482	2	+	accaccaacucuuugggggagc	ucaccuuggcgaucuggucaaac	65024031	65024100	ucaccuuggcgaucuggucaaacuugccgaagagcucguucagcaccaccaccaacucuuugggggagc	tag67441_13
						novel_mir483	11	-	gcaugggauuagguuggggaagugg	accauuccuggcccaaucugaauagc	51115876	51115956	gcaugggauuagguuggggaaguggaaaggagggcaagcgacugcuucuuugccaccauuccuggcccaaucugaauagc	tag24564_18
						novel_mir484	35	+	gccgcguggccuaaugga	caccacugcgcaccg	25878979	25879047	caccacugcgcaccguuuuuuagugacugcggcagcccgcccgcuagccggccgcguggccuaaugga	tag77427_240,tag69869_375,tag42109_147
						novel_mir485	38	-	agagggcagggucugagcgag	cucuccugccuugcagaucuucucc	2379829	2379901	cucuccugccuugcagaucuucuccugugugguucccgguugacugcugggagagggcagggucugagcgag	tag35494_23
						novel_mir486	7	+	agggaaggaaggggcgccgg	ggccccuguggccagaagcuucu	75519054	75519139	agggaaggaaggggcgccgggcccgccggaggggcucaagccgcggggggagaagcgggcgcggccccuguggccagaagcuucu	tag49566_11
						novel_mir487	9	-	gccuggguggcucagucgg	aacucuggguuuuggcucagg	27230085	27230135	gccuggguggcucagucgguugaacauccaacucuggguuuuggcucagg
						novel_mir74	7	-	cggggccggcggcgggggggg	ggcucggcggccggggcugcgga	2717183	2717228	cggggccggcggcggggggggcggcucggcggccggggcugcgga
						novel_mir419	JH373428.1	+	aggguuagccggucccua	gggcccugcugacccuga	36338	36392	gggcccugcugacccugagggacaccccccccuugcaggguuagccggucccua
						novel_mir488	1	-	uuggaagggaaggcggaagagg	ugcuccuuguuuccuuccagcg	110050999	110051059	uuggaagggaaggcggaagaggcucugcccaugaccccugcuccuuguuuccuuccagcg	tag77317_17
						novel_mir489	7	-	ggcucacccagaacggagacu	gcaccguacccugagcucc	1630525	1630587	gcaccguacccugagcuccgccacggacgacgaggcccccaggcucacccagaacggagacu	tag31184_14
						novel_mir490	8	+	agaucaggcccgcgacgag	cguuggguggagcuaggacucg	68541573	68541625	agaucaggcccgcgacgagauaacuggcgucguuggguggagcuaggacucg	tag84959_13
						novel_mir491	9	+	uacggugucgggggagggcugg	agccuucuccaggugcucaucu	4308538	4308592	agccuucuccaggugcucaucuccauccaagguacggugucgggggagggcugg	tag96322_16
						novel_mir324	13	-	cuuuggguucugugugggcu	accacaccagauggagcccugcccu	36585723	36585770	accacaccagauggagcccugcccugucuuuggguucugugugggcu
						novel_mir492	33	-	ccugugggggagccucuucucc	agaauggcucugacggaggcc	23073331	23073377	agaauggcucugacggaggccgggccugugggggagccucuucucc	tag45947_11
						novel_mir493	5	-	uggauuggaggauguggg	cacuacccugguccugg	66790342	66790398	uggauuggaggaugugggugagaggcaugagcuucucaccacuacccugguccugg	tag41624_13
						novel_mir402	6	+	ggcuucgugggccgguggcc	ccgcuggcuuuccgacugc	77145815	77145865	ggcuucgugggccgguggccuagacguguguccgcuggcuuuccgacugc
						novel_mir494	5	-	ggggucaggcugggggggag	ccaccucccagugucuccaacuug	70250227	70250281	ccaccucccagugucuccaacuugcucuugggugggggucaggcugggggggag	tag91760_13
						novel_mir495	4	+	cagggguugguguguggaucagu	ugaaccacuucccgcccccaggu	58054425	58054481	cagggguugguguguggaucagugaagccccgcugaaccacuucccgcccccaggu	tag69642_14
						novel_mir496	24	-	gaagagaguggcaggaaagagag	cuccuuugcagccaguagacagcuuccu	17700262	17700330	cuccuuugcagccaguagacagcuuccuccaggcccaggccagaggaagagaguggcaggaaagagag	tag47681_14
						novel_mir497	2	-	ucacgucccccccaacugccucu	gggcggugggggggccucggcgggg	32232956	32233014	gggcggugggggggccucggcggggcuggcuggccucacgucccccccaacugccucu	tag1371_10
						novel_mir498	12	+	cuugcugguaggccgcucgagggu	cuguaggcgaagacagcaaagug	68047776	68047835	cuugcugguaggccgcucgaggguggucggggccaccuguaggcgaagacagcaaagug	tag78205_18
						novel_mir499	20	-	ccgcugcgcccacccuccccacac	gugggccgggcugggggcggugacg	50332539	50332603	ccgcugcgcccacccuccccacacccuagugaugagagugugggccgggcugggggcggugacg	tag74709_15
						novel_mir500	17	+	ggcuccggcgggugcagg	ucccccucggcucggc	59506483	59506554	ggcuccggcgggugcagguuaauuuuagucccgggcgcucucggcgcuggucuccucccccucggcucggc	tag75475_10
						novel_mir501	3	+	aggccccgccccccagccc	accagggagcguggccuuucg	25436115	25436178	accagggagcguggccuuucggcauccgcggcccccgcgagccgaggccccgccccccagccc	tag62951_16
						novel_mir502	8	+	ggcuccguagcucagggg	ccacagcauggggcaca	65419973	65420022	ccacagcauggggcacagguuuugcagccuuggcuccguagcucagggg	tag313_26
						novel_mir503	15	-	aggcucgggccgagaggg	cagcaagcguccugugcccgu	6048252	6048335	cagcaagcguccugugcccgugucccccaggcgcuugcgagaggagcagcuggcgcgggaggccgaggcucgggccgagaggg	tag22788_11
						novel_mir504	38	+	gaggggaguaggcgggaggggc	cucuaggucuuucugucug	21372764	21372836	gaggggaguaggcgggaggggcagggggggggcaagcgggcuucccaaaaugucucuaggucuuucugucug	tag3908_12
						novel_mir505	26	-	cugguuuugaucggcaucgcagcgg	caagcggcugauuagauagcagug	5084226	5084287	cugguuuugaucggcaucgcagcggaggcaacuggaccaagcggcugauuagauagcagug	tag45886_12
						novel_mir506	16	+	agggaaggggugagcaggcca	gcugugcacacccaugucucugc	9246081	9246162	gcugugcacacccaugucucugcacuuaguaccucguucaggacguuuuggcuguuuccaagggaaggggugagcaggcca	tag20304_21
						novel_mir474	X	-	caugcucuagggcccaacucagg	gggguugagcccuguccagagagaggc	47979276	47979335	gggguugagcccuguccagagagaggccuguuuagccaugcucuagggcccaacucagg
						novel_mir507	6	-	gggaugggccaggaaggg	cccugguccuucuua	17605507	17605582	gggaugggccaggaaggguauguacgugagggcuuguaauuaucagcugguucuggcuuccccugguccuucuua	tag33284_12
						novel_mir508	24	+	ggagagaagggucccaacgg	gucccccgaucucccgc	46662613	46662679	gucccccgaucucccgcagggagaggccggucgcaacggugccccaggagagaagggucccaacgg	tag55579_11
						novel_mir509	24	+	aggugugggcaucucuuugggcuc	gccacagggagcuccccugg	21307906	21307962	gccacagggagcuccccugggccugcaggcuuaggugugggcaucucuuugggcuc	tag58440_11
						novel_mir510	1	-	guggguugggcugagguc	cuucuguccaguuuugccugcug	90966544	90966613	guggguugggcugagguccugcugcggucguccuguauuccagcaucuucuguccaguuuugccugcug
						novel_mir173	24	+	gagauccagugccugcccgg	ccgccaguacuccggcuaccu	33183424	33183486	gagauccagugccugcccgggcuggccaagcagccggcuuuccgccaguacuccggcuaccu
						novel_mir143	7	-	ggacgaggcgccgccgcc	ccgaucgguucuuccccag	9720543	9720612	ggacgaggcgccgccgccgccgcccgccgggcucuuggcgcugccguuggccgaucgguucuuccccag
						novel_mir379	13	-	cgcaugcaggaggagguggcacggc	gguggacgcacagcagcagaagcgga	37459978	37460042	cgcaugcaggaggagguggcacggcgggaggaggccgcgguggacgcacagcagcagaagcgga
						novel_mir511	16	-	cugggaggcugggccaggccgg	ggccuggacguccucccaccc	6304229	6304279	cugggaggcugggccaggccgggccgaccggccuggacguccucccaccc	tag84106_11
						novel_mir512	5	+	aggaggaggagaaggagcccgcgga	ccgaggccccagcuccugcgccgca	60312777	60312871	aggaggaggagaaggagcccgcggaaaaggucgcuucggcccacacgguggacuggcccgaggggcagcccgaggccccagcuccugcgccgca	tag72436_33
						novel_mir513	9	+	guccgacacguagcacacggg	ggugugagaugucuccagagggcag	525465	525540	ggugugagaugucuccagagggcagccaccuuguccuugcagccaggugagcucguccgacacguagcacacggg	tag38092_12
						novel_mir293	X	-	ggcugcugguagugcugggugg	auugacaacugccaugcacugua	75505247	75505322	ggcugcugguagugcuggguggaguugggggcugauggucugugcucaacugauugacaacugccaugcacugua
						novel_mir514	20	-	gaagagaagcgcgugguc	cccgcgcgccucgcuuugc	46611163	46611210	cccgcgcgccucgcuuugcagguucccgggaagagaagcgcgugguc	tag25326_15
						novel_mir515	12	+	agggacggaggcgggcguggccc	gcuauguucuucuuugucuucuuc	1114664	1114734	gcuauguucuucuuugucuucuucaaaauacagauucuacaacuuggagggacggaggcgggcguggccc	tag23682_12
						novel_mir516	10	+	gaccaggaccgccaggccgg	ggccuggaggugcugaguccg	48211896	48211961	ggccuggaggugcugaguccgggagucuaguaggccuuccaccuggaccaggaccgccaggccgg	tag52966_11
						novel_mir514	20	-	gaagagaagcgcgugguc	cccgcgcgccucgcuuugc	46646471	46646518	cccgcgcgccucgcuuugcagguucccgggaagagaagcgcgugguc
						novel_mir517	1	+	acagggugaagccagggga	ccaguugaccuugacccuagca	119797163	119797213	acagggugaagccaggggagcuucugccccaguugaccuugacccuagca
						novel_mir518	37	-	ccccagucgggcagcuuugucaggc	cugggaugagcagcaugucuggacaagga	17762772	17762837	cugggaugagcagcaugucuggacaaggagcuuccgagccccccagucgggcagcuuugucaggc	tag86667_11
						novel_mir519	6	+	cgggaaugacgacuggggucacc	ugagcccaguccucgccauagga	69725244	69725307	ugagcccaguccucgccauaggagccgcacgguggucauucgggaaugacgacuggggucacc	tag74236_24
						novel_mir520	5	-	ugggaggaauuagccccgagcacgu	gcgcucgggcgucucuccucccgca	41688936	41689007	ugggaggaauuagccccgagcacguguccgccgcccgggauaacccgcgcucgggcgucucuccucccgca	tag34740_11
						novel_mir521	37	+	uuaagagggacagucggg	gagcuuccuuccuggauc	10970737	10970804	uuaagagggacagucgggccuaccuucucugggcccuagagaaaggcuagagcuuccuuccuggauc
						novel_mir522	21	+	gagagcagccuggacucccuggggg	ccaagguagaaucccuggagucucucua	26071733	26071823	ccaagguagaaucccuggagucucucuacuucacccccaucccugcucggggucaggccccacuggagagcagccuggacucccuggggg	tag9740_20
						novel_mir523	8	+	aauauuauacagucaaccucu	agguugccugugagguguuca	69295122	69295178	agguugccugugagguguucacuuucuauacgaugaauauuauacagucaaccucu	tag81243_33
						novel_mir524	27	+	aaaagggucagggcauggagg	cccaugcucucuugcugu	5753353	5753442	cccaugcucucuugcugucugccggcaaaggggcacagagcaucucuacccccucuguugccaaauagaaaagggucagggcauggagg
						novel_mir525	23	-	cuggaaauugcuguuggcuaaaggc	caucagauggcccgcagcugucaguu	50059767	50059822	caucagauggcccgcagcugucaguuccugcuggaaauugcuguuggcuaaaggc	tag1201_11
						novel_mir454	17	+	ccguccaacucuugcagccaguga	accgggcugcuggcggcugagcaggg	5402580	5402657	ccguccaacucuugcagccagugaagcggaggccaagggaccugccaagacaccgggcugcuggcggcugagcaggg
						novel_mir526	26	+	aggaagccggguagaggagg	uucucugcggccgcccac	10919602	10919680	uucucugcggccgcccacccccacucccuggcagggacacagucggggagagggaauaaggaagccggguagaggagg	tag2441_17
						novel_mir527	6	+	ugcccuaccuguccgccccgca	cgccaggccgacaucauagggaagc	38757133	38757222	ugcccuaccuguccgccccgcagguaccggcugucugguccgagccguggagauggccgcccagcgccaggccgacaucauagggaagc	tag85415_20
						novel_mir528	16	+	caagugucuggggugaguguccug	ggcgguccauguccugagucaggggg	17611450	17611526	caagugucuggggugaguguccugagucggggggugaguguccugagucaggcgguccauguccugagucaggggg	tag8853_18
						novel_mir529	22	-	uaggaagggugguagggga	cucaccgccuaagaacuuga	6129375	6129451	cucaccgccuaagaacuugaaacccaccagagcuggagggaacccuccugcuuuucauaggaagggugguagggga	tag59419_239,tag53586_41,tag32939_24
						novel_mir530	23	-	ugccagcccccaaccccgagaccuc	agcucggcagugagauggggcggccuc	51277120	51277178	agcucggcagugagauggggcggccuccgguccugccagcccccaaccccgagaccuc	tag13724_23
