# Supplementary material for: Altered miRNA Expression Profiles in the Serum of Beagle Dogs Experimentally Infected with Toxocara canis
Source: Animals (Basel). 2023 Jan 15;13(2):299. doi: 10.3390/ani13020299 (PMC9854737; doi:10.3390/ani13020299)
Supplement: Supplementary file 1 [file animals-13-00299-s001.zip › Table S2.xlsx]

## Sheet: Sheet1
Table S2. The differently expressed miRNAs in Beagle dog serum infected by Toxocara canis at 24 hpi, 10 dpi and 36 dpi, respectively.
	miRNA id	Expression(B24hC)	Expression(B24hT)	log2FoldChange(B24hT/B24hC)	P value	Up/Down-Regulation
24 hpi	novel_mir42	12.6674	65.2582	2.36504	0.00769034	Up
	novel_mir119	22.0357	4.36881	-2.33453	0.00938799	Down
	novel_mir156	3.13427	12.6629	2.01441	0.0236495	Up
10 dpi	novel_mir48	300.987	13.3645	-4.49322	8.58728e-08	Down
	novel_mir159	50.7311	1.05497	-5.5876	2.33724e-07	Down
	novel_mir255	949.636	79.0781	-3.58603	1.48828e-06	Down
	novel_mir121	1.27387	49.9676	5.29371	1.62857e-06	Up
	novel_mir183	21.6124	1.15706	-4.22333	0.000269055	Down
	cfa-miR-122	39.2304	223.09	2.50759	0.00115293	Up
	novel_mir119	43.3383	4.27948	-3.34014	0.00140544	Down
	novel_mir116	672.243	121.945	-2.46275	0.00179438	Down
	novel_mir405	246.37	50.0421	-2.29961	0.00216912	Down
	novel_mir86	701.105	103.456	-2.76061	0.00281549	Down
	novel_mir138	12.5509	1.172	-3.42075	0.00422405	Down
	novel_mir517	51.9698	7.66972	-2.76043	0.0102335	Down
	novel_mir126	29.3382	4.2808	-2.77683	0.0107636	Down
	novel_mir83	194.844	38.3404	-2.34538	0.0110872	Down
	novel_mir42	28.786	3.44595	-3.06239	0.0115334	Down
	novel_mir241	12.0223	71.7139	2.57654	0.0157406	Up
	cfa-miR-92b	314.499	81.4125	-1.94973	0.0167496	Down
	novel_mir93	87.866	18.9397	-2.21389	0.0186917	Down
	novel_mir320	65.1098	11.6267	-2.48543	0.0200184	Down
	novel_mir143	82.8982	15.6998	-2.4006	0.0247768	Down
	novel_mir465	10.5474	1.69258	-2.63959	0.0297673	Down
	novel_mir438	17.3815	2.88202	-2.5924	0.0327709	Down
	cfa-miR-485	387.771	140.412	-1.46553	0.0375158	Down
	novel_mir242	9.25873	1.66881	-2.47199	0.0417323	Down
	novel_mir529	32.606	6.52461	-2.32118	0.0490213	Down
36 dpi	novel_mir357	46.6118	1.96135	-4.57078	3.07247e-06	Down
	novel_mir487	31.5468	1.99276	-3.98465	7.77315e-05	Down
	cfa-miR-25	10649.2	1774.78	-2.58503	9.34007e-05	Down
	novel_mir188	79.2369	5.91817	-3.74295	0.000302096	Down
	cfa-miR-451	8690.18	2289.72	-1.92421	0.00400332	Down
	cfa-miR-92b	21.8525	99.2879	2.18382	0.00417465	Up
	novel_mir405	68.1498	341.488	2.32505	0.00506302	Up
	novel_mir175	12.9881	2.06071	-2.65598	0.0116554	Down
	cfa-miR-378	464.386	161.503	-1.52377	0.0154391	Down
	cfa-miR-93	707.663	193.559	-1.87029	0.015771	Down
	cfa-miR-339	31.5626	7.0905	-2.15426	0.0160556	Down
	cfa-miR-191	10363.8	3972.97	-1.38326	0.0213149	Down
	cfa-miR-16	236.988	54.4461	-2.12191	0.0219424	Down
	novel_mir156	4.68012	24.0266	2.36002	0.0245395	Up
	novel_mir137	636.886	1919.68	1.59176	0.0265364	Up
	novel_mir1	152.189	41.5914	-1.87151	0.0282096	Down
	novel_mir116	84.8294	248.537	1.55083	0.0287885	Up
	cfa-miR-222	142.347	419.756	1.56014	0.0304243	Up
	cfa-let-7g	120.803	34.6783	-1.80055	0.0340884	Down
	novel_mir335	67110.7	176784	1.39738	0.0362892	Up
	novel_mir339	14.7231	3.21497	-2.1952	0.0366964	Down
	novel_mir390	4.03278	17.4973	2.11728	0.0422294	Up
	cfa-miR-128	267.022	97.3412	-1.45584	0.0423367	Down
	cfa-miR-1271	32.8645	8.14259	-2.01297	0.0439412	Down
	cfa-miR-27a	234.378	78.3856	-1.58018	0.0465994	Down
