# Supplementary material for: Altered miRNA Expression Profiles in the Serum of Beagle Dogs Experimentally Infected with Toxocara canis
Source: Animals (Basel). 2023 Jan 15;13(2):299. doi: 10.3390/ani13020299 (PMC9854737; doi:10.3390/ani13020299)
Supplement: Supplementary file 1 [file animals-13-00299-s001.zip › Table S3.xlsx]

## Sheet: Sheet1
Table S3. Signaling pathway enrichments of the differently expressed miRNAs in Beagle dog serum infected by Toxocara canis at 24 hpi, 10 dpi and 36 dpi, respectively.
Stages	Term	Predicted target genes	DEGs genes with pathway annotation (13669)	All genes with pathway annotation (42968)	Pvalue	Pathway ID	Level 1	Level 2
24 hpi	Protein digestion and absorption	ENSCAFT00000076735.1, ENSCAFT00000065108.1, ENSCAFT00000082513.1, ENSCAFT00000065494.1, ENSCAFT00000065940.1, ENSCAFT00000016552.5, ENSCAFT00000076788.1, ENSCAFT00000086311.1, ENSCAFT00000007324.2, ENSCAFT00000078404.1, ENSCAFT00000060808.1, ENSCAFT00000092846.1, ENSCAFT00000038653.2, ENSCAFT00000022914.4, ENSCAFT00000075686.1, ENSCAFT00000080184.1, ENSCAFT00000049837.3, ENSCAFT00000001964.5, ENS…	876 (6.41%)	1270 (2.96%)	2.69501e-167	ko04974	Organismal Systems	Digestive system
	ECM-receptor interaction	ENSCAFT00000076158.1, ENSCAFT00000066596.1, ENSCAFT00000065108.1, ENSCAFT00000031707.3, ENSCAFT00000065494.1, ENSCAFT00000065940.1, ENSCAFT00000016552.5, ENSCAFT00000027347.4, ENSCAFT00000076788.1, ENSCAFT00000086311.1, ENSCAFT00000078404.1, ENSCAFT00000092846.1, ENSCAFT00000038653.2, ENSCAFT00000022914.4, ENSCAFT00000075686.1, ENSCAFT00000080184.1, ENSCAFT00000001964.5, ENSCAFT00000036516.3, ENS…	686 (5.02%)	1017 (2.37%)	6.1487e-123	ko04512	Environmental Information Processing	Signaling molecules and interaction
	Amoebiasis	ENSCAFT00000076735.1, ENSCAFT00000065108.1, ENSCAFT00000076662.1, ENSCAFT00000065494.1, ENSCAFT00000016552.5, ENSCAFT00000061296.1, ENSCAFT00000076788.1, ENSCAFT00000086311.1, ENSCAFT00000049360.3, ENSCAFT00000083327.1, ENSCAFT00000000959.4, ENSCAFT00000073478.1, ENSCAFT00000079005.1, ENSCAFT00000019469.4, ENSCAFT00000084611.1, ENSCAFT00000078404.1, ENSCAFT00000060808.1, ENSCAFT00000092846.1, ENS…	937 (6.85%)	1559 (3.63%)	4.27074e-121	ko05146	Human Diseases	Infectious diseases: Parasitic
	Focal adhesion	ENSCAFT00000076158.1, ENSCAFT00000066596.1, ENSCAFT00000065108.1, ENSCAFT00000031707.3, ENSCAFT00000065494.1, ENSCAFT00000016552.5, ENSCAFT00000013360.5, ENSCAFT00000014312.4, ENSCAFT00000027347.4, ENSCAFT00000076788.1, ENSCAFT00000081822.1, ENSCAFT00000078583.1, ENSCAFT00000086311.1, ENSCAFT00000005812.5, ENSCAFT00000009376.6, ENSCAFT00000084611.1, ENSCAFT00000068381.1, ENSCAFT00000078404.1, ENS…	952 (6.96%)	1611 (3.75%)	9.47436e-117	ko04510	Cellular Processes	Cellular community - eukaryotes
	AGE-RAGE signaling pathway in diabetic complications	ENSCAFT00000076735.1, ENSCAFT00000071819.1, ENSCAFT00000065108.1, ENSCAFT00000065494.1, ENSCAFT00000007542.2, ENSCAFT00000016552.5, ENSCAFT00000013360.5, ENSCAFT00000087576.1, ENSCAFT00000076788.1, ENSCAFT00000086311.1, ENSCAFT00000027577.4, ENSCAFT00000009376.6, ENSCAFT00000078404.1, ENSCAFT00000060808.1, ENSCAFT00000092846.1, ENSCAFT00000038653.2, ENSCAFT00000022914.4, ENSCAFT00000075686.1, ENS…	667 (4.88%)	1064 (2.48%)	2.6363e-97	ko04933	Human Diseases	Endocrine and metabolic diseases
	Platelet activation	ENSCAFT00000076158.1, ENSCAFT00000076735.1, ENSCAFT00000065108.1, ENSCAFT00000065494.1, ENSCAFT00000065940.1, ENSCAFT00000007542.2, ENSCAFT00000078996.1, ENSCAFT00000087576.1, ENSCAFT00000076788.1, ENSCAFT00000086311.1, ENSCAFT00000019469.4, ENSCAFT00000007993.4, ENSCAFT00000078404.1, ENSCAFT00000060808.1, ENSCAFT00000092846.1, ENSCAFT00000038653.2, ENSCAFT00000022914.4, ENSCAFT00000075686.1, ENS…	691 (5.06%)	1166 (2.71%)	4.41382e-85	ko04611	Organismal Systems	Immune system
	Human papillomavirus infection	ENSCAFT00000026354.4, ENSCAFT00000076158.1, ENSCAFT00000068603.1, ENSCAFT00000066596.1, ENSCAFT00000026412.5, ENSCAFT00000090736.1, ENSCAFT00000065108.1, ENSCAFT00000025565.5, ENSCAFT00000031707.3, ENSCAFT00000065494.1, ENSCAFT00000016552.5, ENSCAFT00000030377.5, ENSCAFT00000074402.1, ENSCAFT00000027347.4, ENSCAFT00000076788.1, ENSCAFT00000086311.1, ENSCAFT00000049360.3, ENSCAFT00000086851.1, ENS…	1013 (7.41%)	1919 (4.47%)	2.32354e-84	ko05165	Human Diseases	Infectious diseases: Viral
	PI3K-Akt signaling pathway	ENSCAFT00000076158.1, ENSCAFT00000068416.1, ENSCAFT00000066596.1, ENSCAFT00000026412.5, ENSCAFT00000065108.1, ENSCAFT00000031707.3, ENSCAFT00000065494.1, ENSCAFT00000007542.2, ENSCAFT00000016552.5, ENSCAFT00000081626.1, ENSCAFT00000030377.5, ENSCAFT00000013360.5, ENSCAFT00000074402.1, ENSCAFT00000027347.4, ENSCAFT00000076788.1, ENSCAFT00000081822.1, ENSCAFT00000086311.1, ENSCAFT00000028942.4, ENS…	958 (7.01%)	1923 (4.48%)	3.02557e-63	ko04151	Environmental Information Processing	Signal transduction
	Gastric cancer	ENSCAFT00000076735.1, ENSCAFT00000068603.1, ENSCAFT00000026412.5, ENSCAFT00000076662.1, ENSCAFT00000043566.2, ENSCAFT00000081626.1, ENSCAFT00000027577.4, ENSCAFT00000049360.3, ENSCAFT00000083327.1, ENSCAFT00000000959.4, ENSCAFT00000073478.1, ENSCAFT00000062946.1, ENSCAFT00000012532.4, ENSCAFT00000079005.1, ENSCAFT00000079026.1, ENSCAFT00000035869.3, ENSCAFT00000022914.4, ENSCAFT00000019400.4, ENS…	494 (3.61%)	994 (2.31%)	1.87142e-32	ko05226	Human Diseases	Cancers: Specific types
	Adherens junction	ENSCAFT00000027577.4, ENSCAFT00000086851.1, ENSCAFT00000062946.1, ENSCAFT00000051407.2, ENSCAFT00000012532.4, ENSCAFT00000047722.3, ENSCAFT00000084611.1, ENSCAFT00000085148.1, ENSCAFT00000016888.4, ENSCAFT00000083298.1, ENSCAFT00000085780.1, ENSCAFT00000006410.5, ENSCAFT00000008147.4, ENSCAFT00000084284.1, ENSCAFT00000038984.5, ENSCAFT00000088959.1, ENSCAFT00000042901.2, ENSCAFT00000001527.5, ENS…	303 (2.22%)	540 (1.26%)	1.00392e-31	ko04520	Cellular Processes	Cellular community - eukaryotes
	Relaxin signaling pathway	ENSCAFT00000076735.1, ENSCAFT00000065108.1, ENSCAFT00000065494.1, ENSCAFT00000007542.2, ENSCAFT00000016552.5, ENSCAFT00000030377.5, ENSCAFT00000013360.5, ENSCAFT00000087576.1, ENSCAFT00000076788.1, ENSCAFT00000086311.1, ENSCAFT00000027577.4, ENSCAFT00000019469.4, ENSCAFT00000078404.1, ENSCAFT00000060808.1, ENSCAFT00000092846.1, ENSCAFT00000038653.2, ENSCAFT00000022914.4, ENSCAFT00000039331.4, ENS…	651 (4.76%)	1416 (3.3%)	8.57557e-30	ko04926	Organismal Systems	Endocrine system
	Regulation of actin cytoskeleton	ENSCAFT00000015450.4, ENSCAFT00000076158.1, ENSCAFT00000046676.2, ENSCAFT00000026393.4, ENSCAFT00000081626.1, ENSCAFT00000014312.4, ENSCAFT00000078583.1, ENSCAFT00000051407.2, ENSCAFT00000079462.1, ENSCAFT00000009376.6, ENSCAFT00000007993.4, ENSCAFT00000084611.1, ENSCAFT00000068381.1, ENSCAFT00000046253.3, ENSCAFT00000075490.1, ENSCAFT00000016888.4, ENSCAFT00000087469.1, ENSCAFT00000083298.1, ENS…	489 (3.58%)	1032 (2.4%)	4.07665e-26	ko04810	Cellular Processes	Cell motility
	Pathways in cancer	ENSCAFT00000026354.4, ENSCAFT00000017764.4, ENSCAFT00000068603.1, ENSCAFT00000026412.5, ENSCAFT00000065108.1, ENSCAFT00000025565.5, ENSCAFT00000043566.2, ENSCAFT00000065494.1, ENSCAFT00000016552.5, ENSCAFT00000081626.1, ENSCAFT00000013360.5, ENSCAFT00000087166.1, ENSCAFT00000027347.4, ENSCAFT00000081822.1, ENSCAFT00000027577.4, ENSCAFT00000049360.3, ENSCAFT00000062946.1, ENSCAFT00000076240.1, ENS…	815 (5.96%)	1910 (4.45%)	1.50783e-24	ko05200	Human Diseases	Cancers: Overview
	Bacterial invasion of epithelial cells	ENSCAFT00000036933.3, ENSCAFT00000051407.2, ENSCAFT00000068381.1, ENSCAFT00000048990.2, ENSCAFT00000075490.1, ENSCAFT00000016888.4, ENSCAFT00000047802.2, ENSCAFT00000088798.1, ENSCAFT00000083298.1, ENSCAFT00000085780.1, ENSCAFT00000084284.1, ENSCAFT00000038984.5, ENSCAFT00000071566.1, ENSCAFT00000067075.1, ENSCAFT00000068153.1, ENSCAFT00000042901.2, ENSCAFT00000068993.1, ENSCAFT00000018460.4, ENS…	259 (1.89%)	482 (1.12%)	1.31379e-23	ko05100	Human Diseases	Infectious diseases: Bacterial
	Small cell lung cancer	ENSCAFT00000065108.1, ENSCAFT00000043566.2, ENSCAFT00000065494.1, ENSCAFT00000016552.5, ENSCAFT00000087166.1, ENSCAFT00000075490.1, ENSCAFT00000070681.1, ENSCAFT00000000149.4, ENSCAFT00000078913.1, ENSCAFT00000074873.1, ENSCAFT00000092454.1, ENSCAFT00000068409.1, ENSCAFT00000068153.1, ENSCAFT00000071416.1, ENSCAFT00000020339.4, ENSCAFT00000000550.3, ENSCAFT00000089125.1, ENSCAFT00000070864.1, ENS…	246 (1.8%)	458 (1.07%)	1.83045e-22	ko05222	Human Diseases	Cancers: Specific types
	Axon guidance	ENSCAFT00000046676.2, ENSCAFT00000068603.1, ENSCAFT00000086046.1, ENSCAFT00000014312.4, ENSCAFT00000086851.1, ENSCAFT00000071414.1, ENSCAFT00000092295.1, ENSCAFT00000070224.1, ENSCAFT00000046666.3, ENSCAFT00000019107.4, ENSCAFT00000075490.1, ENSCAFT00000020240.3, ENSCAFT00000081518.1, ENSCAFT00000083069.1, ENSCAFT00000006410.5, ENSCAFT00000016248.4, ENSCAFT00000076992.1, ENSCAFT00000077695.1, ENS…	359 (2.63%)	739 (1.72%)	9.2383e-22	ko04360	Organismal Systems	Development
	Endocytosis	ENSCAFT00000026354.4, ENSCAFT00000013258.4, ENSCAFT00000064100.1, ENSCAFT00000006990.5, ENSCAFT00000091344.1, ENSCAFT00000012052.4, ENSCAFT00000027791.4, ENSCAFT00000066117.1, ENSCAFT00000073443.1, ENSCAFT00000081626.1, ENSCAFT00000061296.1, ENSCAFT00000006555.4, ENSCAFT00000027577.4, ENSCAFT00000087172.1, ENSCAFT00000086851.1, ENSCAFT00000051407.2, ENSCAFT00000079791.1, ENSCAFT00000015398.4, ENS…	604 (4.42%)	1380 (3.21%)	2.21667e-21	ko04144	Cellular Processes	Transport and catabolism
	Hippo signaling pathway	ENSCAFT00000068603.1, ENSCAFT00000074402.1, ENSCAFT00000027577.4, ENSCAFT00000086851.1, ENSCAFT00000062946.1, ENSCAFT00000012532.4, ENSCAFT00000079026.1, ENSCAFT00000019400.4, ENSCAFT00000070861.1, ENSCAFT00000019693.5, ENSCAFT00000066781.1, ENSCAFT00000015016.4, ENSCAFT00000011560.3, ENSCAFT00000087755.1, ENSCAFT00000030605.4, ENSCAFT00000002152.4, ENSCAFT00000059596.1, ENSCAFT00000077885.1, ENS…	278 (2.03%)	550 (1.28%)	3.82822e-20	ko04390	Environmental Information Processing	Signal transduction
	Notch signaling pathway	ENSCAFT00000026354.4, ENSCAFT00000025565.5, ENSCAFT00000087618.1, ENSCAFT00000027347.4, ENSCAFT00000049360.3, ENSCAFT00000005950.4, ENSCAFT00000030664.4, ENSCAFT00000085148.1, ENSCAFT00000020346.5, ENSCAFT00000019400.4, ENSCAFT00000065085.1, ENSCAFT00000030605.4, ENSCAFT00000088822.1, ENSCAFT00000031120.4, ENSCAFT00000021597.5, ENSCAFT00000025451.4, ENSCAFT00000005426.4, ENSCAFT00000026701.5, ENS…	144 (1.05%)	237 (0.55%)	4.14732e-20	ko04330	Environmental Information Processing	Signal transduction
	MicroRNAs in cancer	ENSCAFT00000026354.4, ENSCAFT00000065442.1, ENSCAFT00000076158.1, ENSCAFT00000072730.1, ENSCAFT00000068603.1, ENSCAFT00000066596.1, ENSCAFT00000026412.5, ENSCAFT00000025565.5, ENSCAFT00000043566.2, ENSCAFT00000031707.3, ENSCAFT00000027347.4, ENSCAFT00000049360.3, ENSCAFT00000001049.5, ENSCAFT00000085148.1, ENSCAFT00000020346.5, ENSCAFT00000039331.4, ENSCAFT00000015905.3, ENSCAFT00000071265.1, ENS…	315 (2.3%)	671 (1.56%)	1.34222e-16	ko05206	Human Diseases	Cancers: Overview
	Hippo signaling pathway - fly	ENSCAFT00000064641.1, ENSCAFT00000074402.1, ENSCAFT00000086851.1, ENSCAFT00000076479.1, ENSCAFT00000070861.1, ENSCAFT00000066781.1, ENSCAFT00000022083.4, ENSCAFT00000045480.3, ENSCAFT00000011560.3, ENSCAFT00000087755.1, ENSCAFT00000002152.4, ENSCAFT00000059596.1, ENSCAFT00000060268.1, ENSCAFT00000068568.1, ENSCAFT00000015908.4, ENSCAFT00000019379.4, ENSCAFT00000021165.5, ENSCAFT00000084540.1, ENS…	196 (1.43%)	379 (0.88%)	6.205e-16	ko04391	Environmental Information Processing	Signal transduction
	Basal transcription factors	ENSCAFT00000049797.2, ENSCAFT00000086311.1, ENSCAFT00000092846.1, ENSCAFT00000062894.1, ENSCAFT00000000370.3, ENSCAFT00000083854.1, ENSCAFT00000087526.1, ENSCAFT00000049298.3, ENSCAFT00000047074.2, ENSCAFT00000024289.2, ENSCAFT00000028833.5, ENSCAFT00000070184.1, ENSCAFT00000084307.1, ENSCAFT00000078065.1, ENSCAFT00000091082.1, ENSCAFT00000028927.4, ENSCAFT00000084328.1, ENSCAFT00000019863.4, ENS…	174 (1.27%)	340 (0.79%)	8.71891e-14	ko03022	Genetic Information Processing	Transcription
	Wnt signaling pathway	ENSCAFT00000071819.1, ENSCAFT00000068603.1, ENSCAFT00000062946.1, ENSCAFT00000012532.4, ENSCAFT00000009376.6, ENSCAFT00000030664.4, ENSCAFT00000079026.1, ENSCAFT00000085148.1, ENSCAFT00000019400.4, ENSCAFT00000064021.1, ENSCAFT00000009243.4, ENSCAFT00000019693.5, ENSCAFT00000062149.1, ENSCAFT00000049170.3, ENSCAFT00000030605.4, ENSCAFT00000090054.1, ENSCAFT00000021936.5, ENSCAFT00000089428.1, ENS…	254 (1.86%)	545 (1.27%)	3.08379e-13	ko04310	Environmental Information Processing	Signal transduction
	Parathyroid hormone synthesis, secretion and action	ENSCAFT00000030377.5, ENSCAFT00000078996.1, ENSCAFT00000019469.4, ENSCAFT00000007993.4, ENSCAFT00000013571.4, ENSCAFT00000006552.4, ENSCAFT00000078102.1, ENSCAFT00000030951.4, ENSCAFT00000011220.4, ENSCAFT00000038508.4, ENSCAFT00000018909.4, ENSCAFT00000084284.1, ENSCAFT00000084420.1, ENSCAFT00000026667.3, ENSCAFT00000064846.1, ENSCAFT00000043312.3, ENSCAFT00000089125.1, ENSCAFT00000065801.1, ENS…	207 (1.51%)	428 (1%)	6.14302e-13	ko04928	Organismal Systems	Endocrine system
	Dorso-ventral axis formation	ENSCAFT00000026354.4, ENSCAFT00000076735.1, ENSCAFT00000025565.5, ENSCAFT00000027347.4, ENSCAFT00000049360.3, ENSCAFT00000078404.1, ENSCAFT00000020346.5, ENSCAFT00000069949.1, ENSCAFT00000087469.1, ENSCAFT00000073037.1, ENSCAFT00000085780.1, ENSCAFT00000045480.3, ENSCAFT00000062411.1, ENSCAFT00000072802.1, ENSCAFT00000065085.1, ENSCAFT00000088822.1, ENSCAFT00000024289.2, ENSCAFT00000073221.1, ENS…	182 (1.33%)	367 (0.85%)	9.39096e-13	ko04320	Organismal Systems	Development
	Herpes simplex infection	ENSCAFT00000073080.1, ENSCAFT00000049797.2, ENSCAFT00000090736.1, ENSCAFT00000045899.2, ENSCAFT00000065975.1, ENSCAFT00000087166.1, ENSCAFT00000086311.1, ENSCAFT00000073124.1, ENSCAFT00000047953.2, ENSCAFT00000045907.3, ENSCAFT00000024890.5, ENSCAFT00000092846.1, ENSCAFT00000070681.1, ENSCAFT00000085148.1, ENSCAFT00000026906.5, ENSCAFT00000062894.1, ENSCAFT00000084653.1, ENSCAFT00000000370.3, ENS…	382 (2.79%)	894 (2.08%)	2.95599e-12	ko05168	Human Diseases	Infectious diseases: Viral
	Breast cancer	ENSCAFT00000026354.4, ENSCAFT00000068603.1, ENSCAFT00000026412.5, ENSCAFT00000025565.5, ENSCAFT00000043566.2, ENSCAFT00000027347.4, ENSCAFT00000081822.1, ENSCAFT00000049360.3, ENSCAFT00000062946.1, ENSCAFT00000012532.4, ENSCAFT00000079026.1, ENSCAFT00000020346.5, ENSCAFT00000019400.4, ENSCAFT00000079704.1, ENSCAFT00000019693.5, ENSCAFT00000064130.1, ENSCAFT00000062411.1, ENSCAFT00000071957.1, ENS…	241 (1.76%)	521 (1.21%)	3.21787e-12	ko05224	Human Diseases	Cancers: Specific types
	Shigellosis	ENSCAFT00000087576.1, ENSCAFT00000051407.2, ENSCAFT00000009376.6, ENSCAFT00000016888.4, ENSCAFT00000087469.1, ENSCAFT00000083298.1, ENSCAFT00000085780.1, ENSCAFT00000025071.4, ENSCAFT00000044593.3, ENSCAFT00000049170.3, ENSCAFT00000084284.1, ENSCAFT00000088822.1, ENSCAFT00000038984.5, ENSCAFT00000071566.1, ENSCAFT00000021936.5, ENSCAFT00000042901.2, ENSCAFT00000019379.4, ENSCAFT00000048585.2, ENS…	204 (1.49%)	430 (1%)	8.57021e-12	ko05131	Human Diseases	Infectious diseases: Bacterial
	Fc gamma R-mediated phagocytosis	ENSCAFT00000078583.1, ENSCAFT00000051407.2, ENSCAFT00000016888.4, ENSCAFT00000065003.1, ENSCAFT00000083298.1, ENSCAFT00000026029.4, ENSCAFT00000085780.1, ENSCAFT00000018592.4, ENSCAFT00000066343.1, ENSCAFT00000084284.1, ENSCAFT00000006365.4, ENSCAFT00000038984.5, ENSCAFT00000078767.1, ENSCAFT00000071566.1, ENSCAFT00000091845.1, ENSCAFT00000042901.2, ENSCAFT00000059854.1, ENSCAFT00000089451.1, ENS…	248 (1.81%)	548 (1.28%)	2.54225e-11	ko04666	Organismal Systems	Immune system
	Proteoglycans in cancer	ENSCAFT00000076158.1, ENSCAFT00000068416.1, ENSCAFT00000068603.1, ENSCAFT00000026412.5, ENSCAFT00000078996.1, ENSCAFT00000087576.1, ENSCAFT00000007993.4, ENSCAFT00000024890.5, ENSCAFT00000079026.1, ENSCAFT00000048990.2, ENSCAFT00000075490.1, ENSCAFT00000039331.4, ENSCAFT00000019693.5, ENSCAFT00000064130.1, ENSCAFT00000062411.1, ENSCAFT00000071957.1, ENSCAFT00000073456.1, ENSCAFT00000090054.1, ENS…	335 (2.45%)	780 (1.82%)	3.04093e-11	ko05205	Human Diseases	Cancers: Overview
	Cushing syndrome	ENSCAFT00000089155.1, ENSCAFT00000068603.1, ENSCAFT00000065108.1, ENSCAFT00000043566.2, ENSCAFT00000027791.4, ENSCAFT00000030377.5, ENSCAFT00000078996.1, ENSCAFT00000062946.1, ENSCAFT00000012532.4, ENSCAFT00000019469.4, ENSCAFT00000079026.1, ENSCAFT00000019400.4, ENSCAFT00000006552.4, ENSCAFT00000026742.4, ENSCAFT00000078102.1, ENSCAFT00000031546.4, ENSCAFT00000019693.5, ENSCAFT00000001375.4, ENS…	227 (1.66%)	499 (1.16%)	9.55094e-11	ko04934	Human Diseases	Endocrine and metabolic diseases
	Basal cell carcinoma	ENSCAFT00000068603.1, ENSCAFT00000062946.1, ENSCAFT00000012532.4, ENSCAFT00000079026.1, ENSCAFT00000019400.4, ENSCAFT00000019693.5, ENSCAFT00000030605.4, ENSCAFT00000072819.1, ENSCAFT00000086831.1, ENSCAFT00000000352.4, ENSCAFT00000001527.5, ENSCAFT00000079042.1, ENSCAFT00000068600.1, ENSCAFT00000082079.1, ENSCAFT00000067408.1, ENSCAFT00000087645.1, ENSCAFT00000080579.1, ENSCAFT00000046986.2, ENS…	94 (0.69%)	169 (0.39%)	1.34732e-10	ko05217	Human Diseases	Cancers: Specific types
	Hepatocellular carcinoma	ENSCAFT00000084179.1, ENSCAFT00000068603.1, ENSCAFT00000026412.5, ENSCAFT00000043566.2, ENSCAFT00000027577.4, ENSCAFT00000062946.1, ENSCAFT00000012532.4, ENSCAFT00000079026.1, ENSCAFT00000060808.1, ENSCAFT00000019400.4, ENSCAFT00000093628.1, ENSCAFT00000080886.1, ENSCAFT00000019693.5, ENSCAFT00000064130.1, ENSCAFT00000017081.4, ENSCAFT00000074873.1, ENSCAFT00000062411.1, ENSCAFT00000071957.1, ENS…	269 (1.97%)	624 (1.45%)	1.65817e-09	ko05225	Human Diseases	Cancers: Specific types
	Hippo signaling pathway - multiple species	ENSCAFT00000070861.1, ENSCAFT00000066781.1, ENSCAFT00000011560.3, ENSCAFT00000087755.1, ENSCAFT00000059596.1, ENSCAFT00000015908.4, ENSCAFT00000084540.1, ENSCAFT00000076967.1, ENSCAFT00000013268.5, ENSCAFT00000061981.1, ENSCAFT00000091820.1, ENSCAFT00000012846.4, ENSCAFT00000084043.1, ENSCAFT00000090594.1, ENSCAFT00000067069.1, ENSCAFT00000012842.5, ENSCAFT00000045555.3, ENSCAFT00000083144.1, ENS…	70 (0.51%)	120 (0.28%)	1.89191e-09	ko04392	Environmental Information Processing	Signal transduction
	cGMP-PKG signaling pathway	ENSCAFT00000071819.1, ENSCAFT00000067883.1, ENSCAFT00000007542.2, ENSCAFT00000030377.5, ENSCAFT00000078996.1, ENSCAFT00000081068.1, ENSCAFT00000068873.1, ENSCAFT00000019469.4, ENSCAFT00000016888.4, ENSCAFT00000006552.4, ENSCAFT00000092484.1, ENSCAFT00000078102.1, ENSCAFT00000066343.1, ENSCAFT00000071957.1, ENSCAFT00000088822.1, ENSCAFT00000003506.7, ENSCAFT00000045135.3, ENSCAFT00000024539.5, ENS…	279 (2.04%)	655 (1.52%)	3.47106e-09	ko04022	Environmental Information Processing	Signal transduction
	Lysine degradation	ENSCAFT00000045907.3, ENSCAFT00000046023.3, ENSCAFT00000004082.5, ENSCAFT00000083854.1, ENSCAFT00000080214.1, ENSCAFT00000021314.4, ENSCAFT00000014466.4, ENSCAFT00000063159.1, ENSCAFT00000044272.3, ENSCAFT00000089348.1, ENSCAFT00000070030.1, ENSCAFT00000002403.5, ENSCAFT00000068954.1, ENSCAFT00000065460.1, ENSCAFT00000049297.3, ENSCAFT00000047244.3, ENSCAFT00000075534.1, ENSCAFT00000044107.1, ENS…	185 (1.35%)	411 (0.96%)	1.30222e-08	ko00310	Metabolism	Amino acid metabolism
	Choline metabolism in cancer	ENSCAFT00000026412.5, ENSCAFT00000051407.2, ENSCAFT00000016888.4, ENSCAFT00000065003.1, ENSCAFT00000088997.1, ENSCAFT00000082394.1, ENSCAFT00000083298.1, ENSCAFT00000085780.1, ENSCAFT00000064130.1, ENSCAFT00000090498.1, ENSCAFT00000062411.1, ENSCAFT00000071957.1, ENSCAFT00000084284.1, ENSCAFT00000038984.5, ENSCAFT00000045663.3, ENSCAFT00000090157.1, ENSCAFT00000042901.2, ENSCAFT00000093590.1, ENS…	222 (1.62%)	512 (1.19%)	2.37764e-08	ko05231	Human Diseases	Cancers: Overview
	mRNA surveillance pathway	ENSCAFT00000004771.5, ENSCAFT00000049797.2, ENSCAFT00000002514.4, ENSCAFT00000071553.1, ENSCAFT00000074402.1, ENSCAFT00000076788.1, ENSCAFT00000045907.3, ENSCAFT00000078404.1, ENSCAFT00000068714.1, ENSCAFT00000049679.3, ENSCAFT00000092806.1, ENSCAFT00000077791.1, ENSCAFT00000045135.3, ENSCAFT00000072235.1, ENSCAFT00000044272.3, ENSCAFT00000078065.1, ENSCAFT00000018419.4, ENSCAFT00000090592.1, ENS…	230 (1.68%)	538 (1.25%)	5.49867e-08	ko03015	Genetic Information Processing	Translation
	TGF-beta signaling pathway	ENSCAFT00000074402.1, ENSCAFT00000027577.4, ENSCAFT00000014782.4, ENSCAFT00000085148.1, ENSCAFT00000015016.4, ENSCAFT00000004913.4, ENSCAFT00000024051.5, ENSCAFT00000061091.1, ENSCAFT00000010314.4, ENSCAFT00000084576.1, ENSCAFT00000080187.1, ENSCAFT00000001670.4, ENSCAFT00000087645.1, ENSCAFT00000027522.4, ENSCAFT00000086120.1, ENSCAFT00000047287.2, ENSCAFT00000076534.1, ENSCAFT00000016576.4, ENS…	116 (0.85%)	240 (0.56%)	6.82548e-08	ko04350	Environmental Information Processing	Signal transduction
	Insulin secretion	ENSCAFT00000030377.5, ENSCAFT00000048874.2, ENSCAFT00000019469.4, ENSCAFT00000047537.3, ENSCAFT00000006552.4, ENSCAFT00000060937.1, ENSCAFT00000010866.5, ENSCAFT00000078102.1, ENSCAFT00000061275.1, ENSCAFT00000090054.1, ENSCAFT00000024539.5, ENSCAFT00000065801.1, ENSCAFT00000074669.1, ENSCAFT00000092345.1, ENSCAFT00000048585.2, ENSCAFT00000072474.1, ENSCAFT00000007987.4, ENSCAFT00000014193.5, ENS…	155 (1.13%)	342 (0.8%)	1.09716e-07	ko04911	Organismal Systems	Endocrine system
	Thyroid hormone signaling pathway	ENSCAFT00000026354.4, ENSCAFT00000076158.1, ENSCAFT00000026412.5, ENSCAFT00000025565.5, ENSCAFT00000027347.4, ENSCAFT00000049360.3, ENSCAFT00000073478.1, ENSCAFT00000085148.1, ENSCAFT00000020346.5, ENSCAFT00000064130.1, ENSCAFT00000071957.1, ENSCAFT00000065085.1, ENSCAFT00000088822.1, ENSCAFT00000073456.1, ENSCAFT00000045663.3, ENSCAFT00000031120.4, ENSCAFT00000070990.1, ENSCAFT00000089125.1, ENS…	223 (1.63%)	526 (1.22%)	1.89149e-07	ko04919	Organismal Systems	Endocrine system
	cAMP signaling pathway	ENSCAFT00000071819.1, ENSCAFT00000007792.4, ENSCAFT00000067883.1, ENSCAFT00000030377.5, ENSCAFT00000078583.1, ENSCAFT00000060423.1, ENSCAFT00000019469.4, ENSCAFT00000047722.3, ENSCAFT00000085148.1, ENSCAFT00000006552.4, ENSCAFT00000084993.1, ENSCAFT00000006426.4, ENSCAFT00000078102.1, ENSCAFT00000068529.1, ENSCAFT00000027409.2, ENSCAFT00000071957.1, ENSCAFT00000072802.1, ENSCAFT00000031455.2, ENS…	306 (2.24%)	758 (1.76%)	3.36493e-07	ko04024	Environmental Information Processing	Signal transduction
	Gastric acid secretion	ENSCAFT00000006320.4, ENSCAFT00000077328.1, ENSCAFT00000078996.1, ENSCAFT00000019469.4, ENSCAFT00000049837.3, ENSCAFT00000006552.4, ENSCAFT00000078102.1, ENSCAFT00000090054.1, ENSCAFT00000006892.3, ENSCAFT00000065801.1, ENSCAFT00000092345.1, ENSCAFT00000072474.1, ENSCAFT00000007987.4, ENSCAFT00000044509.2, ENSCAFT00000043710.3, ENSCAFT00000070706.1, ENSCAFT00000019707.4, ENSCAFT00000067288.1, ENS…	131 (0.96%)	285 (0.66%)	3.8987e-07	ko04971	Organismal Systems	Digestive system
	Endocrine resistance	ENSCAFT00000026354.4, ENSCAFT00000026412.5, ENSCAFT00000025565.5, ENSCAFT00000043566.2, ENSCAFT00000087576.1, ENSCAFT00000027347.4, ENSCAFT00000049360.3, ENSCAFT00000073478.1, ENSCAFT00000019469.4, ENSCAFT00000075490.1, ENSCAFT00000020346.5, ENSCAFT00000039331.4, ENSCAFT00000006552.4, ENSCAFT00000078102.1, ENSCAFT00000064130.1, ENSCAFT00000062411.1, ENSCAFT00000071957.1, ENSCAFT00000065085.1, ENS…	198 (1.45%)	467 (1.09%)	8.79955e-07	ko01522	Human Diseases	Drug resistance: Antineoplastic
	Inositol phosphate metabolism	ENSCAFT00000083854.1, ENSCAFT00000018592.4, ENSCAFT00000061196.1, ENSCAFT00000074110.1, ENSCAFT00000089850.1, ENSCAFT00000019762.4, ENSCAFT00000071416.1, ENSCAFT00000080526.1, ENSCAFT00000091460.1, ENSCAFT00000013905.5, ENSCAFT00000087918.1, ENSCAFT00000082786.1, ENSCAFT00000007673.4, ENSCAFT00000075781.1, ENSCAFT00000075752.1, ENSCAFT00000018215.5, ENSCAFT00000000998.3, ENSCAFT00000066518.1, ENS…	125 (0.91%)	274 (0.64%)	1.15254e-06	ko00562	Metabolism	Carbohydrate metabolism
	Glycosaminoglycan biosynthesis - heparan sulfate / heparin	ENSCAFT00000079311.1, ENSCAFT00000026966.4, ENSCAFT00000088380.1, ENSCAFT00000074256.1, ENSCAFT00000092253.1, ENSCAFT00000043016.2, ENSCAFT00000000366.4, ENSCAFT00000028391.4, ENSCAFT00000065082.1, ENSCAFT00000084732.1, ENSCAFT00000078509.1, ENSCAFT00000020161.4, ENSCAFT00000006492.2, ENSCAFT00000036057.3, ENSCAFT00000049780.2, ENSCAFT00000073881.1, ENSCAFT00000093950.1, ENSCAFT00000019563.4, ENS…	38 (0.28%)	64 (0.15%)	5.05572e-06	ko00534	Metabolism	Glycan biosynthesis and metabolism
	Signaling pathways regulating pluripotency of stem cells	ENSCAFT00000068603.1, ENSCAFT00000081626.1, ENSCAFT00000087576.1, ENSCAFT00000027577.4, ENSCAFT00000014782.4, ENSCAFT00000079026.1, ENSCAFT00000019400.4, ENSCAFT00000019693.5, ENSCAFT00000062411.1, ENSCAFT00000071957.1, ENSCAFT00000030605.4, ENSCAFT00000029624.4, ENSCAFT00000032240.5, ENSCAFT00000063159.1, ENSCAFT00000043662.3, ENSCAFT00000024004.4, ENSCAFT00000079042.1, ENSCAFT00000001670.4, ENS…	164 (1.2%)	385 (0.9%)	5.23069e-06	ko04550	Cellular Processes	Cellular community - eukaryotes
	Tight junction	ENSCAFT00000012445.4, ENSCAFT00000044540.2, ENSCAFT00000085883.1, ENSCAFT00000074402.1, ENSCAFT00000086851.1, ENSCAFT00000051407.2, ENSCAFT00000047722.3, ENSCAFT00000084611.1, ENSCAFT00000044505.2, ENSCAFT00000016888.4, ENSCAFT00000076480.1, ENSCAFT00000066343.1, ENSCAFT00000047836.3, ENSCAFT00000002152.4, ENSCAFT00000038984.5, ENSCAFT00000077885.1, ENSCAFT00000045116.3, ENSCAFT00000025577.4, ENS…	399 (2.92%)	1047 (2.44%)	7.35584e-06	ko04530	Cellular Processes	Cellular community - eukaryotes
	Aldosterone synthesis and secretion	ENSCAFT00000089155.1, ENSCAFT00000007792.4, ENSCAFT00000067883.1, ENSCAFT00000027791.4, ENSCAFT00000030377.5, ENSCAFT00000078996.1, ENSCAFT00000019469.4, ENSCAFT00000006552.4, ENSCAFT00000078102.1, ENSCAFT00000066343.1, ENSCAFT00000090054.1, ENSCAFT00000006892.3, ENSCAFT00000065801.1, ENSCAFT00000011821.4, ENSCAFT00000046802.3, ENSCAFT00000006656.4, ENSCAFT00000092345.1, ENSCAFT00000072474.1, ENS…	152 (1.11%)	355 (0.83%)	8.0836e-06	ko04925	Organismal Systems	Endocrine system
	Salmonella infection	ENSCAFT00000061296.1, ENSCAFT00000087576.1, ENSCAFT00000051407.2, ENSCAFT00000060083.1, ENSCAFT00000016888.4, ENSCAFT00000083298.1, ENSCAFT00000085780.1, ENSCAFT00000025071.4, ENSCAFT00000084284.1, ENSCAFT00000038984.5, ENSCAFT00000075812.1, ENSCAFT00000042901.2, ENSCAFT00000019379.4, ENSCAFT00000048585.2, ENSCAFT00000045585.2, ENSCAFT00000016192.4, ENSCAFT00000068610.1, ENSCAFT00000042942.2, ENS…	173 (1.27%)	413 (0.96%)	9.6875e-06	ko05132	Human Diseases	Infectious diseases: Bacterial
	MAPK signaling pathway	ENSCAFT00000065442.1, ENSCAFT00000013258.4, ENSCAFT00000089155.1, ENSCAFT00000071819.1, ENSCAFT00000063287.1, ENSCAFT00000073443.1, ENSCAFT00000030889.4, ENSCAFT00000090806.1, ENSCAFT00000081626.1, ENSCAFT00000013360.5, ENSCAFT00000087576.1, ENSCAFT00000081822.1, ENSCAFT00000071349.1, ENSCAFT00000028942.4, ENSCAFT00000024890.5, ENSCAFT00000047739.2, ENSCAFT00000035540.4, ENSCAFT00000022914.4, ENS…	397 (2.9%)	1049 (2.44%)	1.6122e-05	ko04010	Environmental Information Processing	Signal transduction
	Glycosaminoglycan biosynthesis - chondroitin sulfate / dermatan sulfate	ENSCAFT00000026966.4, ENSCAFT00000061423.1, ENSCAFT00000070598.1, ENSCAFT00000088380.1, ENSCAFT00000074256.1, ENSCAFT00000024744.3, ENSCAFT00000011315.4, ENSCAFT00000049635.2, ENSCAFT00000068216.1, ENSCAFT00000000366.4, ENSCAFT00000065082.1, ENSCAFT00000066582.1, ENSCAFT00000043666.2, ENSCAFT00000046119.2, ENSCAFT00000007821.4, ENSCAFT00000065850.1, ENSCAFT00000047031.2, ENSCAFT00000075355.1, ENS…	30 (0.22%)	50 (0.12%)	3.71914e-05	ko00532	Metabolism	Glycan biosynthesis and metabolism
	Leukocyte transendothelial migration	ENSCAFT00000087576.1, ENSCAFT00000078583.1, ENSCAFT00000047722.3, ENSCAFT00000084611.1, ENSCAFT00000068381.1, ENSCAFT00000075490.1, ENSCAFT00000039331.4, ENSCAFT00000016888.4, ENSCAFT00000032513.5, ENSCAFT00000078767.1, ENSCAFT00000025577.4, ENSCAFT00000059854.1, ENSCAFT00000018460.4, ENSCAFT00000038891.4, ENSCAFT00000019379.4, ENSCAFT00000078816.1, ENSCAFT00000044509.2, ENSCAFT00000044798.3, ENS…	193 (1.41%)	482 (1.12%)	7.72541e-05	ko04670	Organismal Systems	Immune system
	Salivary secretion	ENSCAFT00000077328.1, ENSCAFT00000067883.1, ENSCAFT00000045899.2, ENSCAFT00000048874.2, ENSCAFT00000078996.1, ENSCAFT00000000959.4, ENSCAFT00000019469.4, ENSCAFT00000006552.4, ENSCAFT00000078102.1, ENSCAFT00000064813.1, ENSCAFT00000024289.2, ENSCAFT00000024539.5, ENSCAFT00000048328.3, ENSCAFT00000006892.3, ENSCAFT00000065801.1, ENSCAFT00000092345.1, ENSCAFT00000072474.1, ENSCAFT00000007987.4, ENS…	151 (1.1%)	367 (0.85%)	9.79652e-05	ko04970	Organismal Systems	Digestive system
	IL-17 signaling pathway	ENSCAFT00000065442.1, ENSCAFT00000076662.1, ENSCAFT00000082513.1, ENSCAFT00000087576.1, ENSCAFT00000049360.3, ENSCAFT00000083327.1, ENSCAFT00000073478.1, ENSCAFT00000079005.1, ENSCAFT00000039331.4, ENSCAFT00000001964.5, ENSCAFT00000031160.4, ENSCAFT00000061502.1, ENSCAFT00000063371.1, ENSCAFT00000061275.1, ENSCAFT00000002422.4, ENSCAFT00000029742.4, ENSCAFT00000020339.4, ENSCAFT00000064960.1, ENS…	227 (1.66%)	583 (1.36%)	0.000149046	ko04657	Organismal Systems	Immune system
	Insect hormone biosynthesis	ENSCAFT00000070030.1, ENSCAFT00000065460.1, ENSCAFT00000003767.3, ENSCAFT00000068783.1, ENSCAFT00000079731.1, ENSCAFT00000005871.4, ENSCAFT00000087284.1, ENSCAFT00000003567.4, ENSCAFT00000083953.1, ENSCAFT00000028862.5, ENSCAFT00000060662.1, ENSCAFT00000078866.1	12 (0.09%)	15 (0.03%)	0.00017235	ko00981	Metabolism	Metabolism of terpenoids and polyketides
	ErbB signaling pathway	ENSCAFT00000026412.5, ENSCAFT00000014312.4, ENSCAFT00000075490.1, ENSCAFT00000064130.1, ENSCAFT00000062411.1, ENSCAFT00000071957.1, ENSCAFT00000090054.1, ENSCAFT00000071566.1, ENSCAFT00000067075.1, ENSCAFT00000018460.4, ENSCAFT00000044509.2, ENSCAFT00000067401.1, ENSCAFT00000030348.5, ENSCAFT00000074176.1, ENSCAFT00000093360.1, ENSCAFT00000067380.1, ENSCAFT00000077322.1, ENSCAFT00000024702.4, ENS…	130 (0.95%)	313 (0.73%)	0.000177203	ko04012	Environmental Information Processing	Signal transduction
	Chemokine signaling pathway	ENSCAFT00000078583.1, ENSCAFT00000086851.1, ENSCAFT00000051407.2, ENSCAFT00000019469.4, ENSCAFT00000068381.1, ENSCAFT00000075490.1, ENSCAFT00000016888.4, ENSCAFT00000006552.4, ENSCAFT00000078102.1, ENSCAFT00000062411.1, ENSCAFT00000078767.1, ENSCAFT00000071566.1, ENSCAFT00000067075.1, ENSCAFT00000042901.2, ENSCAFT00000070990.1, ENSCAFT00000043662.3, ENSCAFT00000013917.4, ENSCAFT00000006080.4, ENS…	248 (1.81%)	648 (1.51%)	0.000264884	ko04062	Organismal Systems	Immune system
	Phosphatidylinositol signaling system	ENSCAFT00000078996.1, ENSCAFT00000083854.1, ENSCAFT00000018592.4, ENSCAFT00000024431.6, ENSCAFT00000090498.1, ENSCAFT00000061196.1, ENSCAFT00000074110.1, ENSCAFT00000089850.1, ENSCAFT00000019762.4, ENSCAFT00000071416.1, ENSCAFT00000006892.3, ENSCAFT00000091460.1, ENSCAFT00000065801.1, ENSCAFT00000093590.1, ENSCAFT00000087918.1, ENSCAFT00000082786.1, ENSCAFT00000063559.1, ENSCAFT00000007673.4, ENS…	164 (1.2%)	411 (0.96%)	0.000306739	ko04070	Environmental Information Processing	Signal transduction
	Bile secretion	ENSCAFT00000006320.4, ENSCAFT00000077328.1, ENSCAFT00000027791.4, ENSCAFT00000019469.4, ENSCAFT00000006552.4, ENSCAFT00000078102.1, ENSCAFT00000089125.1, ENSCAFT00000086595.1, ENSCAFT00000069198.1, ENSCAFT00000073988.1, ENSCAFT00000092345.1, ENSCAFT00000072474.1, ENSCAFT00000007987.4, ENSCAFT00000071215.1, ENSCAFT00000019707.4, ENSCAFT00000019757.4, ENSCAFT00000015776.4, ENSCAFT00000072767.1, ENS…	97 (0.71%)	228 (0.53%)	0.000413418	ko04976	Organismal Systems	Digestive system
	Type II diabetes mellitus	ENSCAFT00000089155.1, ENSCAFT00000026412.5, ENSCAFT00000063287.1, ENSCAFT00000059523.1, ENSCAFT00000010866.5, ENSCAFT00000064130.1, ENSCAFT00000066343.1, ENSCAFT00000085649.1, ENSCAFT00000049285.3, ENSCAFT00000014193.5, ENSCAFT00000063441.1, ENSCAFT00000081996.1, ENSCAFT00000059556.1, ENSCAFT00000035257.3, ENSCAFT00000045169.3, ENSCAFT00000026853.4, ENSCAFT00000077589.1, ENSCAFT00000088369.1, ENS…	72 (0.53%)	162 (0.38%)	0.000497181	ko04930	Human Diseases	Endocrine and metabolic diseases
	Central carbon metabolism in cancer	ENSCAFT00000026412.5, ENSCAFT00000081626.1, ENSCAFT00000075473.1, ENSCAFT00000076240.1, ENSCAFT00000064130.1, ENSCAFT00000091613.1, ENSCAFT00000071957.1, ENSCAFT00000082775.1, ENSCAFT00000061137.1, ENSCAFT00000091011.1, ENSCAFT00000071416.1, ENSCAFT00000044270.3, ENSCAFT00000086831.1, ENSCAFT00000007673.4, ENSCAFT00000086393.1, ENSCAFT00000091006.1, ENSCAFT00000086590.1, ENSCAFT00000064832.1, ENS…	94 (0.69%)	224 (0.52%)	0.000862064	ko05230	Human Diseases	Cancers: Overview
	Calcium signaling pathway	ENSCAFT00000089155.1, ENSCAFT00000067883.1, ENSCAFT00000063287.1, ENSCAFT00000007542.2, ENSCAFT00000078996.1, ENSCAFT00000019469.4, ENSCAFT00000009509.4, ENSCAFT00000006552.4, ENSCAFT00000084993.1, ENSCAFT00000006426.4, ENSCAFT00000092484.1, ENSCAFT00000078102.1, ENSCAFT00000088822.1, ENSCAFT00000006365.4, ENSCAFT00000090054.1, ENSCAFT00000016207.4, ENSCAFT00000027202.5, ENSCAFT00000006892.3, ENS…	279 (2.04%)	752 (1.75%)	0.00108295	ko04020	Environmental Information Processing	Signal transduction
	Cortisol synthesis and secretion	ENSCAFT00000089155.1, ENSCAFT00000027791.4, ENSCAFT00000030377.5, ENSCAFT00000078996.1, ENSCAFT00000019469.4, ENSCAFT00000006552.4, ENSCAFT00000078102.1, ENSCAFT00000065801.1, ENSCAFT00000046802.3, ENSCAFT00000006656.4, ENSCAFT00000060497.1, ENSCAFT00000002048.6, ENSCAFT00000030729.3, ENSCAFT00000081666.1, ENSCAFT00000067288.1, ENSCAFT00000071512.1, ENSCAFT00000015776.4, ENSCAFT00000084308.1, ENS…	94 (0.69%)	227 (0.53%)	0.00142593	ko04927	Organismal Systems	Endocrine system
	Thyroid hormone synthesis	ENSCAFT00000030377.5, ENSCAFT00000078996.1, ENSCAFT00000019469.4, ENSCAFT00000006552.4, ENSCAFT00000078102.1, ENSCAFT00000027409.2, ENSCAFT00000063748.1, ENSCAFT00000090520.1, ENSCAFT00000065801.1, ENSCAFT00000063010.1, ENSCAFT00000093768.1, ENSCAFT00000092345.1, ENSCAFT00000072474.1, ENSCAFT00000005172.4, ENSCAFT00000067294.1, ENSCAFT00000007987.4, ENSCAFT00000044509.2, ENSCAFT00000060497.1, ENS…	104 (0.76%)	256 (0.6%)	0.00176944	ko04918	Organismal Systems	Endocrine system
	Maturity onset diabetes of the young	ENSCAFT00000059523.1, ENSCAFT00000066170.1, ENSCAFT00000010866.5, ENSCAFT00000063159.1, ENSCAFT00000000210.4, ENSCAFT00000028830.4, ENSCAFT00000045169.3, ENSCAFT00000026853.4, ENSCAFT00000062265.1, ENSCAFT00000008335.4, ENSCAFT00000028747.4, ENSCAFT00000007001.3, ENSCAFT00000078494.1, ENSCAFT00000008326.4, ENSCAFT00000049608.1, ENSCAFT00000014553.5, ENSCAFT00000025139.5, ENSCAFT00000076370.1, ENS…	29 (0.21%)	57 (0.13%)	0.00212505	ko04950	Human Diseases	Endocrine and metabolic diseases
	Other glycan degradation	ENSCAFT00000028597.4, ENSCAFT00000076787.1, ENSCAFT00000069280.1, ENSCAFT00000008931.4, ENSCAFT00000060510.1, ENSCAFT00000089650.1, ENSCAFT00000075125.1, ENSCAFT00000087946.1, ENSCAFT00000026881.4, ENSCAFT00000043177.3, ENSCAFT00000075703.1, ENSCAFT00000074057.1, ENSCAFT00000079131.1, ENSCAFT00000060362.1, ENSCAFT00000044501.2, ENSCAFT00000071306.1, ENSCAFT00000027334.4, ENSCAFT00000022761.4, ENS…	37 (0.27%)	77 (0.18%)	0.00213244	ko00511	Metabolism	Glycan biosynthesis and metabolism
	Amyotrophic lateral sclerosis (ALS)	ENSCAFT00000087576.1, ENSCAFT00000093459.1, ENSCAFT00000081488.1, ENSCAFT00000014332.4, ENSCAFT00000006426.4, ENSCAFT00000020429.5, ENSCAFT00000024431.6, ENSCAFT00000028123.2, ENSCAFT00000001506.4, ENSCAFT00000060268.1, ENSCAFT00000086831.1, ENSCAFT00000050047.3, ENSCAFT00000077016.1, ENSCAFT00000027087.4, ENSCAFT00000059668.1, ENSCAFT00000036837.4, ENSCAFT00000074566.1, ENSCAFT00000000397.6, ENS…	106 (0.78%)	263 (0.61%)	0.00218562	ko05014	Human Diseases	Neurodegenerative diseases
	Insulin resistance	ENSCAFT00000026412.5, ENSCAFT00000007542.2, ENSCAFT00000030377.5, ENSCAFT00000038993.3, ENSCAFT00000079748.1, ENSCAFT00000092484.1, ENSCAFT00000064130.1, ENSCAFT00000066343.1, ENSCAFT00000045135.3, ENSCAFT00000071416.1, ENSCAFT00000029555.4, ENSCAFT00000018419.4, ENSCAFT00000027642.5, ENSCAFT00000049285.3, ENSCAFT00000079576.1, ENSCAFT00000007673.4, ENSCAFT00000060497.1, ENSCAFT00000017221.4, ENS…	147 (1.08%)	385 (0.9%)	0.00457543	ko04931	Human Diseases	Endocrine and metabolic diseases
	Acute myeloid leukemia	ENSCAFT00000026412.5, ENSCAFT00000062946.1, ENSCAFT00000012532.4, ENSCAFT00000028942.4, ENSCAFT00000073879.1, ENSCAFT00000064130.1, ENSCAFT00000062411.1, ENSCAFT00000071957.1, ENSCAFT00000079199.1, ENSCAFT00000015246.5, ENSCAFT00000001527.5, ENSCAFT00000078816.1, ENSCAFT00000082079.1, ENSCAFT00000088509.1, ENSCAFT00000013860.4, ENSCAFT00000028343.5, ENSCAFT00000067380.1, ENSCAFT00000003274.4, ENS…	91 (0.67%)	228 (0.53%)	0.0058429	ko05221	Human Diseases	Cancers: Specific types
	VEGF signaling pathway	ENSCAFT00000007542.2, ENSCAFT00000087576.1, ENSCAFT00000075490.1, ENSCAFT00000092484.1, ENSCAFT00000071957.1, ENSCAFT00000006365.4, ENSCAFT00000063883.1, ENSCAFT00000018460.4, ENSCAFT00000044509.2, ENSCAFT00000059668.1, ENSCAFT00000003300.4, ENSCAFT00000036297.4, ENSCAFT00000072172.1, ENSCAFT00000023521.5, ENSCAFT00000071780.1, ENSCAFT00000035257.3, ENSCAFT00000070581.1, ENSCAFT00000078558.1, ENS…	80 (0.59%)	199 (0.46%)	0.00752681	ko04370	Environmental Information Processing	Signal transduction
	Other types of O-glycan biosynthesis	ENSCAFT00000083206.1, ENSCAFT00000038993.3, ENSCAFT00000087099.1, ENSCAFT00000093342.1, ENSCAFT00000017221.4, ENSCAFT00000077549.1, ENSCAFT00000066430.1, ENSCAFT00000078689.1, ENSCAFT00000072190.1, ENSCAFT00000093381.1, ENSCAFT00000081834.1, ENSCAFT00000027201.4, ENSCAFT00000084568.1, ENSCAFT00000064592.1, ENSCAFT00000002342.4, ENSCAFT00000045332.3, ENSCAFT00000067682.1, ENSCAFT00000038529.3, ENS…	49 (0.36%)	114 (0.27%)	0.00788265	ko00514	Metabolism	Glycan biosynthesis and metabolism
	Renal cell carcinoma	ENSCAFT00000014312.4, ENSCAFT00000026499.5, ENSCAFT00000031664.4, ENSCAFT00000085148.1, ENSCAFT00000004132.4, ENSCAFT00000062411.1, ENSCAFT00000071957.1, ENSCAFT00000071566.1, ENSCAFT00000063883.1, ENSCAFT00000086393.1, ENSCAFT00000086120.1, ENSCAFT00000059668.1, ENSCAFT00000076534.1, ENSCAFT00000086590.1, ENSCAFT00000076423.1, ENSCAFT00000077322.1, ENSCAFT00000071780.1, ENSCAFT00000035257.3, ENS…	101 (0.74%)	260 (0.61%)	0.00954599	ko05211	Human Diseases	Cancers: Specific types
	RNA polymerase	ENSCAFT00000045899.2, ENSCAFT00000010876.4, ENSCAFT00000072213.1, ENSCAFT00000073221.1, ENSCAFT00000026201.5, ENSCAFT00000028833.5, ENSCAFT00000060268.1, ENSCAFT00000049208.2, ENSCAFT00000068610.1, ENSCAFT00000044560.2, ENSCAFT00000016576.4, ENSCAFT00000088283.1, ENSCAFT00000076031.1, ENSCAFT00000015579.5, ENSCAFT00000015035.4, ENSCAFT00000061381.1, ENSCAFT00000082479.1, ENSCAFT00000074069.1, ENS…	77 (0.56%)	193 (0.45%)	0.0106081	ko03020	Genetic Information Processing	Transcription
	Pathogenic Escherichia coli infection	ENSCAFT00000000705.4, ENSCAFT00000051407.2, ENSCAFT00000016888.4, ENSCAFT00000006410.5, ENSCAFT00000024148.4, ENSCAFT00000042901.2, ENSCAFT00000024156.3, ENSCAFT00000019379.4, ENSCAFT00000016192.4, ENSCAFT00000017622.5, ENSCAFT00000048032.2, ENSCAFT00000077929.1, ENSCAFT00000030348.5, ENSCAFT00000086477.1, ENSCAFT00000019662.5, ENSCAFT00000071234.1, ENSCAFT00000006413.4, ENSCAFT00000069904.1, ENS…	107 (0.78%)	278 (0.65%)	0.0106227	ko05130	Human Diseases	Infectious diseases: Bacterial
	Sphingolipid metabolism	ENSCAFT00000065003.1, ENSCAFT00000006365.4, ENSCAFT00000069280.1, ENSCAFT00000020258.4, ENSCAFT00000088456.1, ENSCAFT00000072817.1, ENSCAFT00000089650.1, ENSCAFT00000075125.1, ENSCAFT00000087946.1, ENSCAFT00000026881.4, ENSCAFT00000076639.1, ENSCAFT00000037159.3, ENSCAFT00000044815.2, ENSCAFT00000090499.1, ENSCAFT00000043177.3, ENSCAFT00000028388.4, ENSCAFT00000013123.4, ENSCAFT00000064539.1, ENS…	63 (0.46%)	154 (0.36%)	0.0106482	ko00600	Metabolism	Lipid metabolism
	Glycosaminoglycan degradation	ENSCAFT00000014585.4, ENSCAFT00000089650.1, ENSCAFT00000087435.1, ENSCAFT00000043217.2, ENSCAFT00000075125.1, ENSCAFT00000083998.1, ENSCAFT00000043177.3, ENSCAFT00000073128.1, ENSCAFT00000065775.1, ENSCAFT00000090503.1, ENSCAFT00000080830.1, ENSCAFT00000082749.1, ENSCAFT00000061612.1, ENSCAFT00000081301.1, ENSCAFT00000060220.1, ENSCAFT00000015474.4, ENSCAFT00000030323.4, ENSCAFT00000088438.1, ENS…	29 (0.21%)	63 (0.15%)	0.0126323	ko00531	Metabolism	Glycan biosynthesis and metabolism
	Hypertrophic cardiomyopathy (HCM)	ENSCAFT00000076158.1, ENSCAFT00000072730.1, ENSCAFT00000044289.3, ENSCAFT00000038599.4, ENSCAFT00000092454.1, ENSCAFT00000073456.1, ENSCAFT00000068321.1, ENSCAFT00000074389.1, ENSCAFT00000066996.1, ENSCAFT00000049065.2, ENSCAFT00000003304.5, ENSCAFT00000029555.4, ENSCAFT00000020636.4, ENSCAFT00000085105.1, ENSCAFT00000000089.4, ENSCAFT00000019379.4, ENSCAFT00000077016.1, ENSCAFT00000029260.4, ENS…	160 (1.17%)	434 (1.01%)	0.0139487	ko05410	Human Diseases	Cardiovascular diseases
	Glycerophospholipid metabolism	ENSCAFT00000012485.4, ENSCAFT00000065003.1, ENSCAFT00000090498.1, ENSCAFT00000086057.1, ENSCAFT00000042901.2, ENSCAFT00000061829.1, ENSCAFT00000091082.1, ENSCAFT00000093590.1, ENSCAFT00000063559.1, ENSCAFT00000068299.1, ENSCAFT00000047677.2, ENSCAFT00000038285.3, ENSCAFT00000048039.2, ENSCAFT00000084758.1, ENSCAFT00000077146.1, ENSCAFT00000018510.6, ENSCAFT00000009586.4, ENSCAFT00000002215.5, ENS…	127 (0.93%)	340 (0.79%)	0.0169358	ko00564	Metabolism	Lipid metabolism
	Nicotine addiction	ENSCAFT00000063287.1, ENSCAFT00000006426.4, ENSCAFT00000072769.1, ENSCAFT00000004119.5, ENSCAFT00000004973.4, ENSCAFT00000004969.5, ENSCAFT00000074566.1, ENSCAFT00000087491.1, ENSCAFT00000018289.4, ENSCAFT00000079642.1, ENSCAFT00000068131.1, ENSCAFT00000049383.2, ENSCAFT00000043587.2, ENSCAFT00000037250.3, ENSCAFT00000031009.5, ENSCAFT00000092057.1, ENSCAFT00000022913.5, ENSCAFT00000091089.1, ENS…	54 (0.4%)	132 (0.31%)	0.0170093	ko05033	Human Diseases	Substance dependence
	Regulation of lipolysis in adipocytes	ENSCAFT00000007792.4, ENSCAFT00000019469.4, ENSCAFT00000084297.1, ENSCAFT00000006552.4, ENSCAFT00000078102.1, ENSCAFT00000027409.2, ENSCAFT00000049285.3, ENSCAFT00000093768.1, ENSCAFT00000070706.1, ENSCAFT00000065346.1, ENSCAFT00000016346.4, ENSCAFT00000063441.1, ENSCAFT00000015776.4, ENSCAFT00000044433.3, ENSCAFT00000006137.4, ENSCAFT00000045169.3, ENSCAFT00000037927.3, ENSCAFT00000032279.3, ENS…	74 (0.54%)	188 (0.44%)	0.0170124	ko04923	Organismal Systems	Endocrine system
	Prion diseases	ENSCAFT00000026354.4, ENSCAFT00000027347.4, ENSCAFT00000049360.3, ENSCAFT00000020346.5, ENSCAFT00000006410.5, ENSCAFT00000071957.1, ENSCAFT00000065085.1, ENSCAFT00000088822.1, ENSCAFT00000031120.4, ENSCAFT00000022012.5, ENSCAFT00000092102.1, ENSCAFT00000030971.5, ENSCAFT00000029541.4, ENSCAFT00000093622.1, ENSCAFT00000066061.1, ENSCAFT00000074652.1, ENSCAFT00000087976.1, ENSCAFT00000061509.1, ENS…	72 (0.53%)	183 (0.43%)	0.0185553	ko05020	Human Diseases	Neurodegenerative diseases
	Sphingolipid signaling pathway	ENSCAFT00000007542.2, ENSCAFT00000087576.1, ENSCAFT00000074402.1, ENSCAFT00000092484.1, ENSCAFT00000006410.5, ENSCAFT00000066343.1, ENSCAFT00000071957.1, ENSCAFT00000006365.4, ENSCAFT00000077791.1, ENSCAFT00000071416.1, ENSCAFT00000088456.1, ENSCAFT00000086831.1, ENSCAFT00000072817.1, ENSCAFT00000026701.5, ENSCAFT00000070390.1, ENSCAFT00000007673.4, ENSCAFT00000044509.2, ENSCAFT00000018551.4, ENS…	145 (1.06%)	394 (0.92%)	0.0195695	ko04071	Environmental Information Processing	Signal transduction
	Dilated cardiomyopathy (DCM)	ENSCAFT00000076158.1, ENSCAFT00000072730.1, ENSCAFT00000019469.4, ENSCAFT00000006552.4, ENSCAFT00000078102.1, ENSCAFT00000044289.3, ENSCAFT00000038599.4, ENSCAFT00000092454.1, ENSCAFT00000073456.1, ENSCAFT00000068321.1, ENSCAFT00000074389.1, ENSCAFT00000066996.1, ENSCAFT00000049065.2, ENSCAFT00000003304.5, ENSCAFT00000085105.1, ENSCAFT00000000089.4, ENSCAFT00000019379.4, ENSCAFT00000077016.1, ENS…	188 (1.38%)	521 (1.21%)	0.0205386	ko05414	Human Diseases	Cardiovascular diseases
	Renin-angiotensin system	ENSCAFT00000012032.4, ENSCAFT00000047417.3, ENSCAFT00000079685.1, ENSCAFT00000069489.1, ENSCAFT00000020636.4, ENSCAFT00000075964.1, ENSCAFT00000049100.1, ENSCAFT00000084075.1, ENSCAFT00000005904.5, ENSCAFT00000083909.1, ENSCAFT00000012430.5, ENSCAFT00000048462.2, ENSCAFT00000007459.4, ENSCAFT00000086425.1, ENSCAFT00000017999.4, ENSCAFT00000075962.1, ENSCAFT00000013874.4, ENSCAFT00000082438.1, ENS…	33 (0.24%)	76 (0.18%)	0.0220154	ko04614	Organismal Systems	Endocrine system
	Neuroactive ligand-receptor interaction	ENSCAFT00000086851.1, ENSCAFT00000068873.1, ENSCAFT00000089318.1, ENSCAFT00000060423.1, ENSCAFT00000008483.4, ENSCAFT00000081986.1, ENSCAFT00000084993.1, ENSCAFT00000074920.1, ENSCAFT00000006426.4, ENSCAFT00000036157.4, ENSCAFT00000016044.4, ENSCAFT00000027409.2, ENSCAFT00000071428.1, ENSCAFT00000083496.1, ENSCAFT00000091177.1, ENSCAFT00000016207.4, ENSCAFT00000083045.1, ENSCAFT00000027202.5, ENS…	249 (1.82%)	704 (1.64%)	0.0233396	ko04080	Environmental Information Processing	Signaling molecules and interaction
	Apelin signaling pathway	ENSCAFT00000007792.4, ENSCAFT00000026412.5, ENSCAFT00000025565.5, ENSCAFT00000007542.2, ENSCAFT00000078996.1, ENSCAFT00000027577.4, ENSCAFT00000019469.4, ENSCAFT00000009509.4, ENSCAFT00000006552.4, ENSCAFT00000092484.1, ENSCAFT00000078102.1, ENSCAFT00000021769.4, ENSCAFT00000064130.1, ENSCAFT00000066343.1, ENSCAFT00000071957.1, ENSCAFT00000006365.4, ENSCAFT00000006892.3, ENSCAFT00000031120.4, ENS…	179 (1.31%)	500 (1.16%)	0.0311381	ko04371	Environmental Information Processing	Signal transduction
	Lysine biosynthesis	ENSCAFT00000012298.4, ENSCAFT00000092963.1, ENSCAFT00000054233.2	3 (0.02%)	3 (0.01%)	0.0321892	ko00300	Metabolism	Amino acid metabolism
	Vascular smooth muscle contraction	ENSCAFT00000076457.1, ENSCAFT00000064808.1, ENSCAFT00000078996.1, ENSCAFT00000081068.1, ENSCAFT00000019469.4, ENSCAFT00000007993.4, ENSCAFT00000006552.4, ENSCAFT00000078102.1, ENSCAFT00000066343.1, ENSCAFT00000071957.1, ENSCAFT00000083496.1, ENSCAFT00000016207.4, ENSCAFT00000003506.7, ENSCAFT00000045135.3, ENSCAFT00000024539.5, ENSCAFT00000064846.1, ENSCAFT00000006892.3, ENSCAFT00000065801.1, ENS…	184 (1.35%)	518 (1.21%)	0.0387837	ko04270	Organismal Systems	Circulatory system
	AMPK signaling pathway	ENSCAFT00000007792.4, ENSCAFT00000026412.5, ENSCAFT00000030377.5, ENSCAFT00000074402.1, ENSCAFT00000064130.1, ENSCAFT00000076320.1, ENSCAFT00000045663.3, ENSCAFT00000077791.1, ENSCAFT00000061137.1, ENSCAFT00000072656.1, ENSCAFT00000084610.1, ENSCAFT00000063798.1, ENSCAFT00000029555.4, ENSCAFT00000086595.1, ENSCAFT00000006080.4, ENSCAFT00000049285.3, ENSCAFT00000026701.5, ENSCAFT00000070390.1, ENS…	157 (1.15%)	438 (1.02%)	0.039383	ko04152	Environmental Information Processing	Signal transduction
	Proximal tubule bicarbonate reclamation	ENSCAFT00000006320.4, ENSCAFT00000092345.1, ENSCAFT00000072474.1, ENSCAFT00000007987.4, ENSCAFT00000091006.1, ENSCAFT00000019707.4, ENSCAFT00000019757.4, ENSCAFT00000072767.1, ENSCAFT00000081892.1, ENSCAFT00000086001.1, ENSCAFT00000084644.1, ENSCAFT00000080967.1, ENSCAFT00000025535.4, ENSCAFT00000069995.1, ENSCAFT00000015115.5, ENSCAFT00000026453.4, ENSCAFT00000004709.5, ENSCAFT00000021318.4, ENS…	33 (0.24%)	80 (0.19%)	0.0472863	ko04964	Organismal Systems	Excretory system
10 dpi	Protein digestion and absorption	ENSCAFT00000076735.1, ENSCAFT00000001078.4, ENSCAFT00000001146.4, ENSCAFT00000065494.1, ENSCAFT00000086311.1, ENSCAFT00000024598.4, ENSCAFT00000010557.4, ENSCAFT00000007324.2, ENSCAFT00000083807.1, ENSCAFT00000078404.1, ENSCAFT00000060808.1, ENSCAFT00000071746.1, ENSCAFT00000092846.1, ENSCAFT00000075686.1, ENSCAFT00000049837.3, ENSCAFT00000001964.5, ENSCAFT00000087469.1, ENSCAFT00000036516.3, ENS…	1166 (4.17%)	1270 (2.96%)	3.27e-113	ko04974	Organismal Systems	Digestive system
	Amoebiasis	ENSCAFT00000070222.1, ENSCAFT00000076735.1, ENSCAFT00000001078.4, ENSCAFT00000076662.1, ENSCAFT00000001146.4, ENSCAFT00000065494.1, ENSCAFT00000061296.1, ENSCAFT00000086311.1, ENSCAFT00000083327.1, ENSCAFT00000000959.4, ENSCAFT00000010557.4, ENSCAFT00000079005.1, ENSCAFT00000019469.4, ENSCAFT00000084611.1, ENSCAFT00000078404.1, ENSCAFT00000060808.1, ENSCAFT00000071746.1, ENSCAFT00000092846.1, ENS…	1367 (4.89%)	1559 (3.63%)	7.8e-95	ko05146	Human Diseases	Infectious diseases: Parasitic
	Relaxin signaling pathway	ENSCAFT00000076735.1, ENSCAFT00000001078.4, ENSCAFT00000083912.1, ENSCAFT00000093471.1, ENSCAFT00000001146.4, ENSCAFT00000067693.1, ENSCAFT00000091305.1, ENSCAFT00000065494.1, ENSCAFT00000007542.2, ENSCAFT00000013360.5, ENSCAFT00000007966.4, ENSCAFT00000087576.1, ENSCAFT00000086311.1, ENSCAFT00000027577.4, ENSCAFT00000022697.2, ENSCAFT00000038242.4, ENSCAFT00000010557.4, ENSCAFT00000019469.4, ENS…	1239 (4.43%)	1416 (3.3%)	1.62e-84	ko04926	Organismal Systems	Endocrine system
	ECM-receptor interaction	ENSCAFT00000001078.4, ENSCAFT00000031707.3, ENSCAFT00000001146.4, ENSCAFT00000065494.1, ENSCAFT00000086311.1, ENSCAFT00000087380.1, ENSCAFT00000078404.1, ENSCAFT00000071746.1, ENSCAFT00000092846.1, ENSCAFT00000075686.1, ENSCAFT00000001964.5, ENSCAFT00000036516.3, ENSCAFT00000007232.4, ENSCAFT00000000149.4, ENSCAFT00000000370.3, ENSCAFT00000037148.4, ENSCAFT00000064622.1, ENSCAFT00000082531.1, ENS…	914 (3.27%)	1017 (2.37%)	4.74e-76	ko04512	Environmental Information Processing	Signaling molecules and interaction
	Focal adhesion	ENSCAFT00000084751.1, ENSCAFT00000001078.4, ENSCAFT00000031707.3, ENSCAFT00000001146.4, ENSCAFT00000065494.1, ENSCAFT00000013360.5, ENSCAFT00000007966.4, ENSCAFT00000014312.4, ENSCAFT00000081822.1, ENSCAFT00000078583.1, ENSCAFT00000086311.1, ENSCAFT00000022697.2, ENSCAFT00000087380.1, ENSCAFT00000084611.1, ENSCAFT00000068381.1, ENSCAFT00000078404.1, ENSCAFT00000031664.4, ENSCAFT00000048990.2, ENS…	1363 (4.87%)	1611 (3.75%)	2.72e-71	ko04510	Cellular Processes	Cellular community - eukaryotes
	AGE-RAGE signaling pathway in diabetic complications	ENSCAFT00000080693.1, ENSCAFT00000076735.1, ENSCAFT00000001078.4, ENSCAFT00000001146.4, ENSCAFT00000065494.1, ENSCAFT00000007542.2, ENSCAFT00000013360.5, ENSCAFT00000087576.1, ENSCAFT00000086311.1, ENSCAFT00000027577.4, ENSCAFT00000010557.4, ENSCAFT00000070025.1, ENSCAFT00000078404.1, ENSCAFT00000060808.1, ENSCAFT00000071746.1, ENSCAFT00000092846.1, ENSCAFT00000075686.1, ENSCAFT00000001964.5, ENS…	919 (3.28%)	1064 (2.48%)	9.07e-57	ko04933	Human Diseases	Endocrine and metabolic diseases
	Human papillomavirus infection	ENSCAFT00000026354.4, ENSCAFT00000001078.4, ENSCAFT00000025565.5, ENSCAFT00000031707.3, ENSCAFT00000001146.4, ENSCAFT00000065494.1, ENSCAFT00000007966.4, ENSCAFT00000002545.4, ENSCAFT00000086311.1, ENSCAFT00000022697.2, ENSCAFT00000012532.4, ENSCAFT00000087380.1, ENSCAFT00000005950.4, ENSCAFT00000079026.1, ENSCAFT00000078404.1, ENSCAFT00000071746.1, ENSCAFT00000092846.1, ENSCAFT00000075490.1, ENS…	1545 (5.52%)	1919 (4.47%)	5.33e-52	ko05165	Human Diseases	Infectious diseases: Viral
		NSCAFT00000088782.1, ENSCAFT00000083683.1, ENSCAFT00000073864.1, ENSCAFT00000015587.5, ENSCAFT00000027039.4, ENSCAFT00000092147.1, ENSCAFT00000084103.1, ENSCAFT00000029647.6, ENSCAFT00000000698.4, ENSCAFT00000012026.4, ENSCAFT00000075147.1, ENSCAFT00000080743.1, ENSCAFT00000061668.1, ENSCAFT00000043093.2, ENSCAFT00000025530.5, ENSCAFT00000039450.2, ENSCAFT00000069703.1, ENSCAFT00000078508.1, ENSC…
	Platelet activation	ENSCAFT00000076735.1, ENSCAFT00000001078.4, ENSCAFT00000065494.1, ENSCAFT00000007542.2, ENSCAFT00000087576.1, ENSCAFT00000086311.1, ENSCAFT00000010557.4, ENSCAFT00000087380.1, ENSCAFT00000019469.4, ENSCAFT00000078404.1, ENSCAFT00000060808.1, ENSCAFT00000071746.1, ENSCAFT00000092846.1, ENSCAFT00000075686.1, ENSCAFT00000016888.4, ENSCAFT00000013946.4, ENSCAFT00000006552.4, ENSCAFT00000001964.5, ENS…	981 (3.51%)	1166 (2.71%)	4.77e-49	ko04611	Organismal Systems	Immune system
	PI3K-Akt signaling pathway	ENSCAFT00000068416.1, ENSCAFT00000027032.2, ENSCAFT00000075310.1, ENSCAFT00000001078.4, ENSCAFT00000031707.3, ENSCAFT00000001146.4, ENSCAFT00000065494.1, ENSCAFT00000007542.2, ENSCAFT00000013360.5, ENSCAFT00000007966.4, ENSCAFT00000016041.4, ENSCAFT00000081822.1, ENSCAFT00000086311.1, ENSCAFT00000022697.2, ENSCAFT00000038242.4, ENSCAFT00000087380.1, ENSCAFT00000078404.1, ENSCAFT00000071746.1, ENS…	1511 (5.4%)	1923 (4.48%)	9.97e-40	ko04151	Environmental Information Processing	Signal transduction
		NSCAFT00000063181.1, ENSCAFT00000010687.5, ENSCAFT00000089115.1, ENSCAFT00000091207.1, ENSCAFT00000029596.5, ENSCAFT00000023857.3, ENSCAFT00000062952.1, ENSCAFT00000071027.1, ENSCAFT00000009094.5, ENSCAFT00000063013.1, ENSCAFT00000046149.2, ENSCAFT00000068014.1, ENSCAFT00000004935.4, ENSCAFT00000073119.1, ENSCAFT00000065560.1, ENSCAFT00000091583.1, ENSCAFT00000008661.4, ENSCAFT00000027653.4, ENSC…
	Gastric cancer	ENSCAFT00000076735.1, ENSCAFT00000001078.4, ENSCAFT00000076662.1, ENSCAFT00000043566.2, ENSCAFT00000073659.1, ENSCAFT00000007966.4, ENSCAFT00000027577.4, ENSCAFT00000083327.1, ENSCAFT00000022697.2, ENSCAFT00000000959.4, ENSCAFT00000012532.4, ENSCAFT00000079005.1, ENSCAFT00000079026.1, ENSCAFT00000005575.4, ENSCAFT00000087469.1, ENSCAFT00000091142.1, ENSCAFT00000063526.1, ENSCAFT00000079529.1, ENS…	820 (2.93%)	994 (2.31%)	8.02e-35	ko05226	Human Diseases	Cancers: Specific types
	Cholinergic synapse	ENSCAFT00000063287.1, ENSCAFT00000083912.1, ENSCAFT00000093471.1, ENSCAFT00000067693.1, ENSCAFT00000091305.1, ENSCAFT00000071562.1, ENSCAFT00000038242.4, ENSCAFT00000019469.4, ENSCAFT00000014740.4, ENSCAFT00000049837.3, ENSCAFT00000006552.4, ENSCAFT00000078242.1, ENSCAFT00000084456.1, ENSCAFT00000091142.1, ENSCAFT00000089749.1, ENSCAFT00000071161.1, ENSCAFT00000068779.1, ENSCAFT00000006410.5, ENS…	524 (1.87%)	622 (1.45%)	5.17e-27	ko04725	Organismal Systems	Nervous system
	Long-term depression	ENSCAFT00000063287.1, ENSCAFT00000083912.1, ENSCAFT00000093471.1, ENSCAFT00000067693.1, ENSCAFT00000091305.1, ENSCAFT00000007966.4, ENSCAFT00000009509.4, ENSCAFT00000014740.4, ENSCAFT00000078242.1, ENSCAFT00000089749.1, ENSCAFT00000071161.1, ENSCAFT00000068779.1, ENSCAFT00000062443.1, ENSCAFT00000086556.1, ENSCAFT00000071957.1, ENSCAFT00000087995.1, ENSCAFT00000088742.1, ENSCAFT00000062137.1, ENS…	412 (1.47%)	482 (1.12%)	4.05e-24	ko04730	Organismal Systems	Nervous system
	Serotonergic synapse	ENSCAFT00000063287.1, ENSCAFT00000083912.1, ENSCAFT00000093471.1, ENSCAFT00000067693.1, ENSCAFT00000091305.1, ENSCAFT00000007966.4, ENSCAFT00000038242.4, ENSCAFT00000014740.4, ENSCAFT00000078242.1, ENSCAFT00000089749.1, ENSCAFT00000071161.1, ENSCAFT00000068779.1, ENSCAFT00000062443.1, ENSCAFT00000086556.1, ENSCAFT00000029978.4, ENSCAFT00000087995.1, ENSCAFT00000029789.4, ENSCAFT00000088742.1, ENS…	507 (1.81%)	610 (1.42%)	1.89e-23	ko04726	Organismal Systems	Nervous system
	Glutamatergic synapse	ENSCAFT00000013523.4, ENSCAFT00000063287.1, ENSCAFT00000083912.1, ENSCAFT00000093471.1, ENSCAFT00000067693.1, ENSCAFT00000091305.1, ENSCAFT00000038242.4, ENSCAFT00000019469.4, ENSCAFT00000014740.4, ENSCAFT00000006552.4, ENSCAFT00000078242.1, ENSCAFT00000006426.4, ENSCAFT00000089749.1, ENSCAFT00000071161.1, ENSCAFT00000068779.1, ENSCAFT00000062443.1, ENSCAFT00000047987.3, ENSCAFT00000086556.1, ENS…	559 (2%)	686 (1.6%)	1.07e-21	ko04724	Organismal Systems	Nervous system
	Pancreatic secretion	ENSCAFT00000077328.1, ENSCAFT00000067883.1, ENSCAFT00000083912.1, ENSCAFT00000093471.1, ENSCAFT00000067693.1, ENSCAFT00000091305.1, ENSCAFT00000091628.1, ENSCAFT00000019469.4, ENSCAFT00000083807.1, ENSCAFT00000009907.4, ENSCAFT00000049837.3, ENSCAFT00000006552.4, ENSCAFT00000078242.1, ENSCAFT00000089749.1, ENSCAFT00000071161.1, ENSCAFT00000068779.1, ENSCAFT00000062443.1, ENSCAFT00000086556.1, ENS…	519 (1.86%)	632 (1.47%)	1.18e-21	ko04972	Organismal Systems	Digestive system
	GABAergic synapse	ENSCAFT00000063287.1, ENSCAFT00000083912.1, ENSCAFT00000093471.1, ENSCAFT00000067693.1, ENSCAFT00000091305.1, ENSCAFT00000035570.4, ENSCAFT00000038242.4, ENSCAFT00000060423.1, ENSCAFT00000019469.4, ENSCAFT00000013946.4, ENSCAFT00000014740.4, ENSCAFT00000006552.4, ENSCAFT00000078242.1, ENSCAFT00000089749.1, ENSCAFT00000071161.1, ENSCAFT00000068779.1, ENSCAFT00000062443.1, ENSCAFT00000047987.3, ENS…	485 (1.73%)	591 (1.38%)	3.29e-20	ko04727	Organismal Systems	Nervous system
	Rap1 signaling pathway	ENSCAFT00000027032.2, ENSCAFT00000083912.1, ENSCAFT00000093471.1, ENSCAFT00000067693.1, ENSCAFT00000091305.1, ENSCAFT00000073659.1, ENSCAFT00000013360.5, ENSCAFT00000062272.1, ENSCAFT00000007966.4, ENSCAFT00000087576.1, ENSCAFT00000016041.4, ENSCAFT00000081822.1, ENSCAFT00000070025.1, ENSCAFT00000087380.1, ENSCAFT00000019469.4, ENSCAFT00000068381.1, ENSCAFT00000031664.4, ENSCAFT00000016888.4, ENS…	925 (3.31%)	1204 (2.8%)	2.78e-19	ko04015	Environmental Information Processing	Signal transduction
	Morphine addiction	ENSCAFT00000063287.1, ENSCAFT00000083912.1, ENSCAFT00000093471.1, ENSCAFT00000067693.1, ENSCAFT00000091305.1, ENSCAFT00000035570.4, ENSCAFT00000038242.4, ENSCAFT00000060423.1, ENSCAFT00000019469.4, ENSCAFT00000014740.4, ENSCAFT00000006552.4, ENSCAFT00000078242.1, ENSCAFT00000089749.1, ENSCAFT00000071161.1, ENSCAFT00000068779.1, ENSCAFT00000062443.1, ENSCAFT00000090613.1, ENSCAFT00000086556.1, ENS…	487 (1.74%)	597 (1.39%)	2.9e-19	ko05032	Human Diseases	Substance dependence
	Adherens junction	ENSCAFT00000073659.1, ENSCAFT00000081668.1, ENSCAFT00000027577.4, ENSCAFT00000012532.4, ENSCAFT00000084611.1, ENSCAFT00000085148.1, ENSCAFT00000016888.4, ENSCAFT00000013946.4, ENSCAFT00000005575.4, ENSCAFT00000085780.1, ENSCAFT00000006410.5, ENSCAFT00000082510.1, ENSCAFT00000008147.4, ENSCAFT00000038984.5, ENSCAFT00000089577.1, ENSCAFT00000088959.1, ENSCAFT00000042901.2, ENSCAFT00000038612.4, ENS…	441 (1.58%)	540 (1.26%)	9.42e-18	ko04520	Cellular Processes	Cellular community - eukaryotes
	Melanogenesis	ENSCAFT00000083912.1, ENSCAFT00000093471.1, ENSCAFT00000067693.1, ENSCAFT00000091305.1, ENSCAFT00000007966.4, ENSCAFT00000012532.4, ENSCAFT00000019469.4, ENSCAFT00000079026.1, ENSCAFT00000085148.1, ENSCAFT00000014740.4, ENSCAFT00000006552.4, ENSCAFT00000078242.1, ENSCAFT00000089749.1, ENSCAFT00000071161.1, ENSCAFT00000068779.1, ENSCAFT00000019693.5, ENSCAFT00000062443.1, ENSCAFT00000086556.1, ENS…	490 (1.75%)	607 (1.41%)	1.17e-17	ko04916	Organismal Systems	Endocrine system
	Axon guidance	ENSCAFT00000027032.2, ENSCAFT00000046676.2, ENSCAFT00000082532.1, ENSCAFT00000086046.1, ENSCAFT00000007966.4, ENSCAFT00000014312.4, ENSCAFT00000070025.1, ENSCAFT00000092295.1, ENSCAFT00000070224.1, ENSCAFT00000019107.4, ENSCAFT00000075490.1, ENSCAFT00000013946.4, ENSCAFT00000020240.3, ENSCAFT00000062367.1, ENSCAFT00000081518.1, ENSCAFT00000083069.1, ENSCAFT00000006410.5, ENSCAFT00000059573.1, ENS…	585 (2.09%)	739 (1.72%)	2.68e-17	ko04360	Organismal Systems	Development
	MicroRNAs in cancer	ENSCAFT00000026354.4, ENSCAFT00000020671.4, ENSCAFT00000078775.1, ENSCAFT00000025565.5, ENSCAFT00000043566.2, ENSCAFT00000031707.3, ENSCAFT00000007966.4, ENSCAFT00000022697.2, ENSCAFT00000070025.1, ENSCAFT00000087380.1, ENSCAFT00000085148.1, ENSCAFT00000039331.4, ENSCAFT00000015905.3, ENSCAFT00000005575.4, ENSCAFT00000071265.1, ENSCAFT00000064130.1, ENSCAFT00000078789.1, ENSCAFT00000071957.1, ENS…	534 (1.91%)	671 (1.56%)	9.55e-17	ko05206	Human Diseases	Cancers: Overview
	Dorso-ventral axis formation	ENSCAFT00000026354.4, ENSCAFT00000076735.1, ENSCAFT00000087151.1, ENSCAFT00000025565.5, ENSCAFT00000022697.2, ENSCAFT00000078404.1, ENSCAFT00000005575.4, ENSCAFT00000069949.1, ENSCAFT00000087469.1, ENSCAFT00000073037.1, ENSCAFT00000085780.1, ENSCAFT00000072802.1, ENSCAFT00000024289.2, ENSCAFT00000014466.4, ENSCAFT00000072769.1, ENSCAFT00000074278.1, ENSCAFT00000048795.3, ENSCAFT00000049208.2, ENS…	308 (1.1%)	367 (0.85%)	5.46e-16	ko04320	Organismal Systems	Development
	Oxytocin signaling pathway	ENSCAFT00000083912.1, ENSCAFT00000093471.1, ENSCAFT00000067693.1, ENSCAFT00000091305.1, ENSCAFT00000007542.2, ENSCAFT00000007966.4, ENSCAFT00000081068.1, ENSCAFT00000019469.4, ENSCAFT00000009509.4, ENSCAFT00000013946.4, ENSCAFT00000014740.4, ENSCAFT00000006552.4, ENSCAFT00000078242.1, ENSCAFT00000005575.4, ENSCAFT00000089749.1, ENSCAFT00000071161.1, ENSCAFT00000068779.1, ENSCAFT00000062443.1, ENS…	676 (2.42%)	873 (2.03%)	9.4e-16	ko04921	Organismal Systems	Endocrine system
	Circadian entrainment	ENSCAFT00000083912.1, ENSCAFT00000093471.1, ENSCAFT00000067693.1, ENSCAFT00000091305.1, ENSCAFT00000038242.4, ENSCAFT00000019469.4, ENSCAFT00000026906.5, ENSCAFT00000009509.4, ENSCAFT00000014740.4, ENSCAFT00000006552.4, ENSCAFT00000078242.1, ENSCAFT00000006426.4, ENSCAFT00000089749.1, ENSCAFT00000071161.1, ENSCAFT00000068779.1, ENSCAFT00000062443.1, ENSCAFT00000086556.1, ENSCAFT00000087995.1, ENS…	498 (1.78%)	626 (1.46%)	1.17e-15	ko04713	Organismal Systems	Environmental adaptation
	Regulation of actin cytoskeleton	ENSCAFT00000046676.2, ENSCAFT00000026393.4, ENSCAFT00000007966.4, ENSCAFT00000014312.4, ENSCAFT00000016041.4, ENSCAFT00000078583.1, ENSCAFT00000022697.2, ENSCAFT00000079462.1, ENSCAFT00000087380.1, ENSCAFT00000084611.1, ENSCAFT00000068381.1, ENSCAFT00000075490.1, ENSCAFT00000016888.4, ENSCAFT00000013946.4, ENSCAFT00000005575.4, ENSCAFT00000087469.1, ENSCAFT00000061662.1, ENSCAFT00000085780.1, ENS…	784 (2.8%)	1032 (2.4%)	1.58e-14	ko04810	Cellular Processes	Cell motility
	Choline metabolism in cancer	ENSCAFT00000007966.4, ENSCAFT00000022697.2, ENSCAFT00000070025.1, ENSCAFT00000016888.4, ENSCAFT00000065003.1, ENSCAFT00000005575.4, ENSCAFT00000091142.1, ENSCAFT00000085780.1, ENSCAFT00000064130.1, ENSCAFT00000048249.2, ENSCAFT00000071957.1, ENSCAFT00000038984.5, ENSCAFT00000085476.1, ENSCAFT00000090157.1, ENSCAFT00000042901.2, ENSCAFT00000074278.1, ENSCAFT00000025041.4, ENSCAFT00000091307.1, ENS…	409 (1.46%)	512 (1.19%)	1.25e-13	ko05231	Human Diseases	Cancers: Overview
	Bacterial invasion of epithelial cells	ENSCAFT00000073659.1, ENSCAFT00000068381.1, ENSCAFT00000003598.5, ENSCAFT00000048990.2, ENSCAFT00000075490.1, ENSCAFT00000016888.4, ENSCAFT00000047802.2, ENSCAFT00000013946.4, ENSCAFT00000085780.1, ENSCAFT00000082510.1, ENSCAFT00000091678.1, ENSCAFT00000038984.5, ENSCAFT00000042901.2, ENSCAFT00000038612.4, ENSCAFT00000026256.4, ENSCAFT00000027059.2, ENSCAFT00000086393.1, ENSCAFT00000086968.1, ENS…	387 (1.38%)	482 (1.12%)	1.38e-13	ko05100	Human Diseases	Infectious diseases: Bacterial
	Estrogen signaling pathway	ENSCAFT00000013258.4, ENSCAFT00000083912.1, ENSCAFT00000093471.1, ENSCAFT00000067693.1, ENSCAFT00000091305.1, ENSCAFT00000075722.1, ENSCAFT00000007542.2, ENSCAFT00000007966.4, ENSCAFT00000025319.2, ENSCAFT00000022697.2, ENSCAFT00000060423.1, ENSCAFT00000019469.4, ENSCAFT00000039331.4, ENSCAFT00000013946.4, ENSCAFT00000014740.4, ENSCAFT00000006552.4, ENSCAFT00000078242.1, ENSCAFT00000005575.4, ENS…	590 (2.11%)	764 (1.78%)	1.56e-13	ko04915	Organismal Systems	Endocrine system
	Toxoplasmosis	ENSCAFT00000013258.4, ENSCAFT00000083912.1, ENSCAFT00000093471.1, ENSCAFT00000067693.1, ENSCAFT00000091305.1, ENSCAFT00000087576.1, ENSCAFT00000014740.4, ENSCAFT00000084653.1, ENSCAFT00000081488.1, ENSCAFT00000078242.1, ENSCAFT00000091142.1, ENSCAFT00000089749.1, ENSCAFT00000071161.1, ENSCAFT00000068779.1, ENSCAFT00000090893.1, ENSCAFT00000062443.1, ENSCAFT00000086556.1, ENSCAFT00000087995.1, ENS…	479 (1.71%)	613 (1.43%)	1.05e-12	ko05145	Human Diseases	Infectious diseases: Parasitic
	Small cell lung cancer	ENSCAFT00000043566.2, ENSCAFT00000001146.4, ENSCAFT00000065494.1, ENSCAFT00000075490.1, ENSCAFT00000070681.1, ENSCAFT00000091142.1, ENSCAFT00000000149.4, ENSCAFT00000074873.1, ENSCAFT00000092454.1, ENSCAFT00000064096.1, ENSCAFT00000071416.1, ENSCAFT00000020339.4, ENSCAFT00000000550.3, ENSCAFT00000025041.4, ENSCAFT00000089125.1, ENSCAFT00000082599.1, ENSCAFT00000015419.4, ENSCAFT00000085091.1, ENS…	365 (1.3%)	458 (1.07%)	4.61e-12	ko05222	Human Diseases	Cancers: Specific types
	Lysine degradation	ENSCAFT00000093938.1, ENSCAFT00000084582.1, ENSCAFT00000045907.3, ENSCAFT00000093277.1, ENSCAFT00000083854.1, ENSCAFT00000080214.1, ENSCAFT00000014466.4, ENSCAFT00000063159.1, ENSCAFT00000044272.3, ENSCAFT00000045272.2, ENSCAFT00000091463.1, ENSCAFT00000070030.1, ENSCAFT00000068954.1, ENSCAFT00000024231.4, ENSCAFT00000065460.1, ENSCAFT00000074757.1, ENSCAFT00000075534.1, ENSCAFT00000077549.1, ENS…	330 (1.18%)	411 (0.96%)	8.36e-12	ko00310	Metabolism	Amino acid metabolism
	Notch signaling pathway	ENSCAFT00000026354.4, ENSCAFT00000025565.5, ENSCAFT00000020285.4, ENSCAFT00000005950.4, ENSCAFT00000030664.4, ENSCAFT00000085148.1, ENSCAFT00000021597.5, ENSCAFT00000018969.4, ENSCAFT00000025451.4, ENSCAFT00000070390.1, ENSCAFT00000075421.1, ENSCAFT00000086120.1, ENSCAFT00000030971.5, ENSCAFT00000083878.1, ENSCAFT00000077155.1, ENSCAFT00000047567.3, ENSCAFT00000028452.4, ENSCAFT00000087976.1, ENS…	199 (0.71%)	237 (0.55%)	6.93e-11	ko04330	Environmental Information Processing	Signal transduction
	Cushing syndrome	ENSCAFT00000093938.1, ENSCAFT00000043566.2, ENSCAFT00000012532.4, ENSCAFT00000019469.4, ENSCAFT00000079026.1, ENSCAFT00000006552.4, ENSCAFT00000005575.4, ENSCAFT00000031546.4, ENSCAFT00000088496.1, ENSCAFT00000019693.5, ENSCAFT00000071957.1, ENSCAFT00000024525.3, ENSCAFT00000024892.4, ENSCAFT00000046802.3, ENSCAFT00000006656.4, ENSCAFT00000079042.1, ENSCAFT00000048437.2, ENSCAFT00000082079.1, ENS…	388 (1.39%)	499 (1.16%)	4.54e-10	ko04934	Human Diseases	Endocrine and metabolic diseases
	Human cytomegalovirus infection	ENSCAFT00000021916.4, ENSCAFT00000083912.1, ENSCAFT00000093471.1, ENSCAFT00000043566.2, ENSCAFT00000067693.1, ENSCAFT00000091305.1, ENSCAFT00000007966.4, ENSCAFT00000087576.1, ENSCAFT00000022697.2, ENSCAFT00000038242.4, ENSCAFT00000087380.1, ENSCAFT00000019469.4, ENSCAFT00000068381.1, ENSCAFT00000075490.1, ENSCAFT00000013946.4, ENSCAFT00000014740.4, ENSCAFT00000006552.4, ENSCAFT00000078242.1, ENS…	789 (2.82%)	1071 (2.49%)	7.39e-10	ko05163	Human Diseases	Infectious diseases: Viral
	Dopaminergic synapse	ENSCAFT00000070222.1, ENSCAFT00000063287.1, ENSCAFT00000083912.1, ENSCAFT00000093471.1, ENSCAFT00000067693.1, ENSCAFT00000091305.1, ENSCAFT00000087576.1, ENSCAFT00000038242.4, ENSCAFT00000014740.4, ENSCAFT00000078242.1, ENSCAFT00000091142.1, ENSCAFT00000089749.1, ENSCAFT00000071161.1, ENSCAFT00000068779.1, ENSCAFT00000062443.1, ENSCAFT00000086556.1, ENSCAFT00000016050.4, ENSCAFT00000087995.1, ENS…	571 (2.04%)	759 (1.77%)	8.72e-10	ko04728	Organismal Systems	Nervous system
	Base excision repair	ENSCAFT00000083912.1, ENSCAFT00000093471.1, ENSCAFT00000067693.1, ENSCAFT00000091305.1, ENSCAFT00000080841.1, ENSCAFT00000078242.1, ENSCAFT00000091152.1, ENSCAFT00000089749.1, ENSCAFT00000071161.1, ENSCAFT00000068779.1, ENSCAFT00000062642.1, ENSCAFT00000062443.1, ENSCAFT00000078789.1, ENSCAFT00000086556.1, ENSCAFT00000092559.1, ENSCAFT00000087995.1, ENSCAFT00000068080.1, ENSCAFT00000088742.1, ENS…	411 (1.47%)	533 (1.24%)	1.01e-09	ko03410	Genetic Information Processing	Replication and repair
	Renin secretion	ENSCAFT00000083912.1, ENSCAFT00000093471.1, ENSCAFT00000067693.1, ENSCAFT00000091305.1, ENSCAFT00000078242.1, ENSCAFT00000089749.1, ENSCAFT00000071161.1, ENSCAFT00000068779.1, ENSCAFT00000062443.1, ENSCAFT00000086556.1, ENSCAFT00000087995.1, ENSCAFT00000006892.3, ENSCAFT00000088742.1, ENSCAFT00000086803.1, ENSCAFT00000062137.1, ENSCAFT00000063238.1, ENSCAFT00000068091.1, ENSCAFT00000044388.2, ENS…	426 (1.52%)	555 (1.29%)	1.49e-09	ko04924	Organismal Systems	Endocrine system
	Endocytosis	ENSCAFT00000026354.4, ENSCAFT00000013258.4, ENSCAFT00000091344.1, ENSCAFT00000012052.4, ENSCAFT00000019712.4, ENSCAFT00000061296.1, ENSCAFT00000006555.4, ENSCAFT00000027577.4, ENSCAFT00000015398.4, ENSCAFT00000003598.5, ENSCAFT00000048990.2, ENSCAFT00000016888.4, ENSCAFT00000013946.4, ENSCAFT00000080886.1, ENSCAFT00000005575.4, ENSCAFT00000007373.5, ENSCAFT00000019261.4, ENSCAFT00000076414.1, ENS…	996 (3.56%)	1380 (3.21%)	7.49e-09	ko04144	Cellular Processes	Transport and catabolism
	Alcoholism	ENSCAFT00000083912.1, ENSCAFT00000093471.1, ENSCAFT00000067693.1, ENSCAFT00000091305.1, ENSCAFT00000024781.4, ENSCAFT00000007966.4, ENSCAFT00000022697.2, ENSCAFT00000038242.4, ENSCAFT00000014740.4, ENSCAFT00000078242.1, ENSCAFT00000077718.1, ENSCAFT00000006426.4, ENSCAFT00000089749.1, ENSCAFT00000071161.1, ENSCAFT00000068779.1, ENSCAFT00000062443.1, ENSCAFT00000086556.1, ENSCAFT00000016050.4, ENS…	561 (2.01%)	753 (1.75%)	1.45e-08	ko05034	Human Diseases	Substance dependence
	Parathyroid hormone synthesis, secretion and action	ENSCAFT00000007966.4, ENSCAFT00000019469.4, ENSCAFT00000006552.4, ENSCAFT00000005575.4, ENSCAFT00000030951.4, ENSCAFT00000011220.4, ENSCAFT00000090613.1, ENSCAFT00000038508.4, ENSCAFT00000018909.4, ENSCAFT00000084420.1, ENSCAFT00000026608.4, ENSCAFT00000026667.3, ENSCAFT00000043312.3, ENSCAFT00000089125.1, ENSCAFT00000008065.4, ENSCAFT00000069198.1, ENSCAFT00000073988.1, ENSCAFT00000044509.2, ENS…	331 (1.18%)	428 (1%)	2.36e-08	ko04928	Organismal Systems	Endocrine system
	MAPK signaling pathway	ENSCAFT00000020671.4, ENSCAFT00000013258.4, ENSCAFT00000027032.2, ENSCAFT00000063287.1, ENSCAFT00000030889.4, ENSCAFT00000013360.5, ENSCAFT00000085410.1, ENSCAFT00000007966.4, ENSCAFT00000087576.1, ENSCAFT00000016041.4, ENSCAFT00000081822.1, ENSCAFT00000071349.1, ENSCAFT00000022697.2, ENSCAFT00000075933.1, ENSCAFT00000035540.4, ENSCAFT00000081488.1, ENSCAFT00000062367.1, ENSCAFT00000086655.1, ENS…	765 (2.73%)	1049 (2.44%)	2.56e-08	ko04010	Environmental Information Processing	Signal transduction
	Pathways in cancer	ENSCAFT00000026354.4, ENSCAFT00000087151.1, ENSCAFT00000075754.1, ENSCAFT00000025565.5, ENSCAFT00000043566.2, ENSCAFT00000001146.4, ENSCAFT00000020285.4, ENSCAFT00000073659.1, ENSCAFT00000065494.1, ENSCAFT00000013360.5, ENSCAFT00000007966.4, ENSCAFT00000081822.1, ENSCAFT00000027577.4, ENSCAFT00000074565.1, ENSCAFT00000022697.2, ENSCAFT00000038242.4, ENSCAFT00000070025.1, ENSCAFT00000012532.4, ENS…	1346 (4.81%)	1910 (4.45%)	2.05e-07	ko05200	Human Diseases	Cancers: Overview
	Breast cancer	ENSCAFT00000026354.4, ENSCAFT00000025565.5, ENSCAFT00000043566.2, ENSCAFT00000007966.4, ENSCAFT00000081822.1, ENSCAFT00000022697.2, ENSCAFT00000012532.4, ENSCAFT00000079026.1, ENSCAFT00000005575.4, ENSCAFT00000091142.1, ENSCAFT00000019693.5, ENSCAFT00000064130.1, ENSCAFT00000071957.1, ENSCAFT00000000771.4, ENSCAFT00000071416.1, ENSCAFT00000043312.3, ENSCAFT00000074278.1, ENSCAFT00000025041.4, ENS…	393 (1.4%)	521 (1.21%)	2.09e-07	ko05224	Human Diseases	Cancers: Specific types
	Herpes simplex infection	ENSCAFT00000073080.1, ENSCAFT00000045899.2, ENSCAFT00000049255.2, ENSCAFT00000065975.1, ENSCAFT00000086311.1, ENSCAFT00000073124.1, ENSCAFT00000047953.2, ENSCAFT00000045907.3, ENSCAFT00000092846.1, ENSCAFT00000070681.1, ENSCAFT00000085148.1, ENSCAFT00000026906.5, ENSCAFT00000084653.1, ENSCAFT00000030495.4, ENSCAFT00000000370.3, ENSCAFT00000083854.1, ENSCAFT00000049889.2, ENSCAFT00000087526.1, ENS…	650 (2.32%)	894 (2.08%)	5.62e-07	ko05168	Human Diseases	Infectious diseases: Viral
	Retrograde endocannabinoid signaling	ENSCAFT00000063287.1, ENSCAFT00000083912.1, ENSCAFT00000093471.1, ENSCAFT00000067693.1, ENSCAFT00000091305.1, ENSCAFT00000035570.4, ENSCAFT00000087576.1, ENSCAFT00000038242.4, ENSCAFT00000019469.4, ENSCAFT00000014740.4, ENSCAFT00000006552.4, ENSCAFT00000078242.1, ENSCAFT00000089749.1, ENSCAFT00000071161.1, ENSCAFT00000068779.1, ENSCAFT00000062443.1, ENSCAFT00000086556.1, ENSCAFT00000087995.1, ENS…	529 (1.89%)	719 (1.67%)	5.78e-07	ko04723	Organismal Systems	Nervous system
	Insulin secretion	ENSCAFT00000048874.2, ENSCAFT00000016041.4, ENSCAFT00000019469.4, ENSCAFT00000083807.1, ENSCAFT00000047537.3, ENSCAFT00000006552.4, ENSCAFT00000060937.1, ENSCAFT00000010866.5, ENSCAFT00000018772.4, ENSCAFT00000074669.1, ENSCAFT00000092345.1, ENSCAFT00000072474.1, ENSCAFT00000007987.4, ENSCAFT00000014193.5, ENSCAFT00000044509.2, ENSCAFT00000060497.1, ENSCAFT00000083991.1, ENSCAFT00000001036.4, ENS…	264 (0.94%)	342 (0.8%)	7.81e-07	ko04911	Organismal Systems	Endocrine system
	Signaling pathways regulating pluripotency of stem cells	ENSCAFT00000047968.3, ENSCAFT00000007966.4, ENSCAFT00000087576.1, ENSCAFT00000027577.4, ENSCAFT00000079026.1, ENSCAFT00000091142.1, ENSCAFT00000019693.5, ENSCAFT00000071957.1, ENSCAFT00000012281.5, ENSCAFT00000032240.5, ENSCAFT00000005191.4, ENSCAFT00000025041.4, ENSCAFT00000063159.1, ENSCAFT00000043662.3, ENSCAFT00000024004.4, ENSCAFT00000079042.1, ENSCAFT00000001670.4, ENSCAFT00000067408.1, ENS…	294 (1.05%)	385 (0.9%)	1.08e-06	ko04550	Cellular Processes	Cellular community - eukaryotes
	Thyroid hormone signaling pathway	ENSCAFT00000026354.4, ENSCAFT00000025565.5, ENSCAFT00000007966.4, ENSCAFT00000070025.1, ENSCAFT00000087380.1, ENSCAFT00000083807.1, ENSCAFT00000085148.1, ENSCAFT00000013946.4, ENSCAFT00000091142.1, ENSCAFT00000037213.4, ENSCAFT00000064130.1, ENSCAFT00000071957.1, ENSCAFT00000073456.1, ENSCAFT00000085476.1, ENSCAFT00000025041.4, ENSCAFT00000089125.1, ENSCAFT00000060912.1, ENSCAFT00000069198.1, ENS…	393 (1.4%)	526 (1.22%)	1.2e-06	ko04919	Organismal Systems	Endocrine system
	IL-17 signaling pathway	ENSCAFT00000076662.1, ENSCAFT00000087576.1, ENSCAFT00000083327.1, ENSCAFT00000079005.1, ENSCAFT00000039331.4, ENSCAFT00000030495.4, ENSCAFT00000001964.5, ENSCAFT00000091256.1, ENSCAFT00000090116.1, ENSCAFT00000090907.1, ENSCAFT00000076129.1, ENSCAFT00000029742.4, ENSCAFT00000080316.1, ENSCAFT00000084408.1, ENSCAFT00000008496.4, ENSCAFT00000020339.4, ENSCAFT00000064960.1, ENSCAFT00000060268.1, ENS…	432 (1.54%)	583 (1.36%)	1.71e-06	ko04657	Organismal Systems	Immune system
	Proteoglycans in cancer	ENSCAFT00000068416.1, ENSCAFT00000049095.3, ENSCAFT00000007966.4, ENSCAFT00000087576.1, ENSCAFT00000022697.2, ENSCAFT00000070025.1, ENSCAFT00000087380.1, ENSCAFT00000079026.1, ENSCAFT00000048990.2, ENSCAFT00000075490.1, ENSCAFT00000039331.4, ENSCAFT00000013946.4, ENSCAFT00000005575.4, ENSCAFT00000091142.1, ENSCAFT00000019693.5, ENSCAFT00000064130.1, ENSCAFT00000071957.1, ENSCAFT00000073456.1, ENS…	568 (2.03%)	780 (1.82%)	2.05e-06	ko05205	Human Diseases	Cancers: Overview
	Cortisol synthesis and secretion	ENSCAFT00000019469.4, ENSCAFT00000006552.4, ENSCAFT00000088496.1, ENSCAFT00000046802.3, ENSCAFT00000006656.4, ENSCAFT00000060497.1, ENSCAFT00000030729.3, ENSCAFT00000015776.4, ENSCAFT00000084308.1, ENSCAFT00000006137.4, ENSCAFT00000004831.4, ENSCAFT00000073064.1, ENSCAFT00000017021.4, ENSCAFT00000048454.2, ENSCAFT00000023114.6, ENSCAFT00000064913.1, ENSCAFT00000085189.1, ENSCAFT00000064777.1, ENS…	179 (0.64%)	227 (0.53%)	4.25e-06	ko04927	Organismal Systems	Endocrine system
	Phospholipase D signaling pathway	ENSCAFT00000007966.4, ENSCAFT00000016041.4, ENSCAFT00000022697.2, ENSCAFT00000070025.1, ENSCAFT00000019469.4, ENSCAFT00000065003.1, ENSCAFT00000006552.4, ENSCAFT00000005575.4, ENSCAFT00000091142.1, ENSCAFT00000006410.5, ENSCAFT00000064130.1, ENSCAFT00000048249.2, ENSCAFT00000071957.1, ENSCAFT00000006365.4, ENSCAFT00000083496.1, ENSCAFT00000016207.4, ENSCAFT00000085476.1, ENSCAFT00000083045.1, ENS…	429 (1.53%)	582 (1.35%)	4.67e-06	ko04072	Environmental Information Processing	Signal transduction
	Aldosterone synthesis and secretion	ENSCAFT00000007792.4, ENSCAFT00000067883.1, ENSCAFT00000019469.4, ENSCAFT00000083807.1, ENSCAFT00000009907.4, ENSCAFT00000006552.4, ENSCAFT00000074501.1, ENSCAFT00000006892.3, ENSCAFT00000011821.4, ENSCAFT00000046802.3, ENSCAFT00000006656.4, ENSCAFT00000025505.4, ENSCAFT00000092345.1, ENSCAFT00000072474.1, ENSCAFT00000007987.4, ENSCAFT00000044509.2, ENSCAFT00000060497.1, ENSCAFT00000044388.2, ENS…	270 (0.97%)	355 (0.83%)	5.11e-06	ko04925	Organismal Systems	Endocrine system
	Fc gamma R-mediated phagocytosis	ENSCAFT00000007966.4, ENSCAFT00000078583.1, ENSCAFT00000070025.1, ENSCAFT00000016888.4, ENSCAFT00000065003.1, ENSCAFT00000091142.1, ENSCAFT00000026029.4, ENSCAFT00000085780.1, ENSCAFT00000018592.4, ENSCAFT00000017955.4, ENSCAFT00000080059.1, ENSCAFT00000006365.4, ENSCAFT00000038984.5, ENSCAFT00000091845.1, ENSCAFT00000042901.2, ENSCAFT00000025041.4, ENSCAFT00000091307.1, ENSCAFT00000089451.1, ENS…	404 (1.44%)	548 (1.28%)	8.48e-06	ko04666	Organismal Systems	Immune system
	cGMP-PKG signaling pathway	ENSCAFT00000067883.1, ENSCAFT00000007542.2, ENSCAFT00000007966.4, ENSCAFT00000016041.4, ENSCAFT00000081068.1, ENSCAFT00000068873.1, ENSCAFT00000019469.4, ENSCAFT00000083807.1, ENSCAFT00000009907.4, ENSCAFT00000016888.4, ENSCAFT00000006552.4, ENSCAFT00000091142.1, ENSCAFT00000071957.1, ENSCAFT00000026608.4, ENSCAFT00000068773.1, ENSCAFT00000076333.1, ENSCAFT00000081158.1, ENSCAFT00000006892.3, ENS…	478 (1.71%)	655 (1.52%)	8.71e-06	ko04022	Environmental Information Processing	Signal transduction
	Central carbon metabolism in cancer	ENSCAFT00000064444.1, ENSCAFT00000007966.4, ENSCAFT00000005575.4, ENSCAFT00000091142.1, ENSCAFT00000064130.1, ENSCAFT00000071957.1, ENSCAFT00000061137.1, ENSCAFT00000071416.1, ENSCAFT00000025041.4, ENSCAFT00000020698.4, ENSCAFT00000046792.2, ENSCAFT00000086393.1, ENSCAFT00000091006.1, ENSCAFT00000009709.4, ENSCAFT00000064832.1, ENSCAFT00000063039.1, ENSCAFT00000026284.3, ENSCAFT00000003274.4, ENS…	175 (0.63%)	224 (0.52%)	1.52e-05	ko05230	Human Diseases	Cancers: Overview
	ErbB signaling pathway	ENSCAFT00000007966.4, ENSCAFT00000014312.4, ENSCAFT00000022697.2, ENSCAFT00000070025.1, ENSCAFT00000075490.1, ENSCAFT00000013946.4, ENSCAFT00000005575.4, ENSCAFT00000091142.1, ENSCAFT00000049889.2, ENSCAFT00000064130.1, ENSCAFT00000071957.1, ENSCAFT00000074278.1, ENSCAFT00000025041.4, ENSCAFT00000066540.1, ENSCAFT00000086968.1, ENSCAFT00000044509.2, ENSCAFT00000068829.1, ENSCAFT00000067921.1, ENS…	238 (0.85%)	313 (0.73%)	1.85e-05	ko04012	Environmental Information Processing	Signal transduction
	Basal transcription factors	ENSCAFT00000086311.1, ENSCAFT00000092846.1, ENSCAFT00000000370.3, ENSCAFT00000083854.1, ENSCAFT00000049889.2, ENSCAFT00000087526.1, ENSCAFT00000024289.2, ENSCAFT00000078065.1, ENSCAFT00000091082.1, ENSCAFT00000049572.2, ENSCAFT00000084328.1, ENSCAFT00000030921.4, ENSCAFT00000043073.2, ENSCAFT00000062886.1, ENSCAFT00000087464.1, ENSCAFT00000078354.1, ENSCAFT00000065247.1, ENSCAFT00000085886.1, ENS…	257 (0.92%)	340 (0.79%)	1.89e-05	ko03022	Genetic Information Processing	Transcription
	Other types of O-glycan biosynthesis	ENSCAFT00000080217.1, ENSCAFT00000038993.3, ENSCAFT00000024231.4, ENSCAFT00000086323.1, ENSCAFT00000093579.1, ENSCAFT00000077549.1, ENSCAFT00000090073.1, ENSCAFT00000093381.1, ENSCAFT00000043660.2, ENSCAFT00000084568.1, ENSCAFT00000002342.4, ENSCAFT00000009836.4, ENSCAFT00000090940.1, ENSCAFT00000048252.3, ENSCAFT00000003291.4, ENSCAFT00000009546.4, ENSCAFT00000087088.1, ENSCAFT00000002903.4, ENS…	94 (0.34%)	114 (0.27%)	3.3e-05	ko00514	Metabolism	Glycan biosynthesis and metabolism
	Endocrine resistance	ENSCAFT00000026354.4, ENSCAFT00000025565.5, ENSCAFT00000043566.2, ENSCAFT00000007966.4, ENSCAFT00000087576.1, ENSCAFT00000022697.2, ENSCAFT00000019469.4, ENSCAFT00000075490.1, ENSCAFT00000039331.4, ENSCAFT00000013946.4, ENSCAFT00000006552.4, ENSCAFT00000005575.4, ENSCAFT00000091142.1, ENSCAFT00000064130.1, ENSCAFT00000071957.1, ENSCAFT00000074278.1, ENSCAFT00000025041.4, ENSCAFT00000086968.1, ENS…	344 (1.23%)	467 (1.09%)	4.25e-05	ko01522	Human Diseases	Drug resistance: Antineoplastic
	Sphingolipid metabolism	ENSCAFT00000084638.1, ENSCAFT00000025968.4, ENSCAFT00000065003.1, ENSCAFT00000006365.4, ENSCAFT00000069280.1, ENSCAFT00000020258.4, ENSCAFT00000019530.2, ENSCAFT00000088456.1, ENSCAFT00000074883.1, ENSCAFT00000020256.4, ENSCAFT00000072817.1, ENSCAFT00000089650.1, ENSCAFT00000087946.1, ENSCAFT00000022384.4, ENSCAFT00000037159.3, ENSCAFT00000090499.1, ENSCAFT00000047825.2, ENSCAFT00000043177.3, ENS…	123 (0.44%)	154 (0.36%)	4.4e-05	ko00600	Metabolism	Lipid metabolism
	Hepatocellular carcinoma	ENSCAFT00000084179.1, ENSCAFT00000020868.5, ENSCAFT00000043566.2, ENSCAFT00000007966.4, ENSCAFT00000027577.4, ENSCAFT00000022697.2, ENSCAFT00000070025.1, ENSCAFT00000012532.4, ENSCAFT00000079026.1, ENSCAFT00000060808.1, ENSCAFT00000080886.1, ENSCAFT00000005575.4, ENSCAFT00000091142.1, ENSCAFT00000019693.5, ENSCAFT00000064130.1, ENSCAFT00000017081.4, ENSCAFT00000074873.1, ENSCAFT00000071957.1, ENS…	450 (1.61%)	624 (1.45%)	0.000101417	ko05225	Human Diseases	Cancers: Specific types
	Inositol phosphate metabolism	ENSCAFT00000070025.1, ENSCAFT00000062441.1, ENSCAFT00000083854.1, ENSCAFT00000008433.4, ENSCAFT00000018592.4, ENSCAFT00000061196.1, ENSCAFT00000075327.1, ENSCAFT00000089850.1, ENSCAFT00000019762.4, ENSCAFT00000071416.1, ENSCAFT00000019977.6, ENSCAFT00000060954.1, ENSCAFT00000070705.1, ENSCAFT00000026259.4, ENSCAFT00000030374.4, ENSCAFT00000000391.3, ENSCAFT00000003678.4, ENSCAFT00000061558.1, ENS…	207 (0.74%)	274 (0.64%)	0.000122832	ko00562	Metabolism	Carbohydrate metabolism
	Ovarian steroidogenesis	ENSCAFT00000016041.4, ENSCAFT00000019469.4, ENSCAFT00000006552.4, ENSCAFT00000029950.4, ENSCAFT00000063441.1, ENSCAFT00000015456.5, ENSCAFT00000015776.4, ENSCAFT00000006137.4, ENSCAFT00000069633.1, ENSCAFT00000077596.1, ENSCAFT00000086858.1, ENSCAFT00000084020.1, ENSCAFT00000017021.4, ENSCAFT00000048454.2, ENSCAFT00000064913.1, ENSCAFT00000085189.1, ENSCAFT00000064777.1, ENSCAFT00000086530.1, ENS…	110 (0.39%)	138 (0.32%)	0.000127723	ko04913	Organismal Systems	Endocrine system
	Hippo signaling pathway - fly	ENSCAFT00000078775.1, ENSCAFT00000064641.1, ENSCAFT00000071142.1, ENSCAFT00000076479.1, ENSCAFT00000070861.1, ENSCAFT00000063917.1, ENSCAFT00000066781.1, ENSCAFT00000022083.4, ENSCAFT00000000006.4, ENSCAFT00000011560.3, ENSCAFT00000026982.4, ENSCAFT00000059596.1, ENSCAFT00000012281.5, ENSCAFT00000060268.1, ENSCAFT00000068568.1, ENSCAFT00000015908.4, ENSCAFT00000081399.1, ENSCAFT00000021175.4, ENS…	280 (1%)	379 (0.88%)	0.000148271	ko04391	Environmental Information Processing	Signal transduction
	Basal cell carcinoma	ENSCAFT00000012532.4, ENSCAFT00000079026.1, ENSCAFT00000019693.5, ENSCAFT00000072819.1, ENSCAFT00000079042.1, ENSCAFT00000068600.1, ENSCAFT00000082079.1, ENSCAFT00000067408.1, ENSCAFT00000046986.2, ENSCAFT00000047567.3, ENSCAFT00000019028.5, ENSCAFT00000017510.5, ENSCAFT00000031298.4, ENSCAFT00000081512.1, ENSCAFT00000089636.1, ENSCAFT00000087978.1, ENSCAFT00000049690.2, ENSCAFT00000081814.1, ENS…	132 (0.47%)	169 (0.39%)	0.000164862	ko05217	Human Diseases	Cancers: Specific types
	Aldosterone-regulated sodium reabsorption	ENSCAFT00000072439.1, ENSCAFT00000016041.4, ENSCAFT00000083807.1, ENSCAFT00000092345.1, ENSCAFT00000072474.1, ENSCAFT00000007987.4, ENSCAFT00000030930.5, ENSCAFT00000044509.2, ENSCAFT00000083991.1, ENSCAFT00000063441.1, ENSCAFT00000019349.4, ENSCAFT00000087032.1, ENSCAFT00000059702.1, ENSCAFT00000035257.3, ENSCAFT00000015555.4, ENSCAFT00000079043.1, ENSCAFT00000086858.1, ENSCAFT00000047393.3, ENS…	97 (0.35%)	121 (0.28%)	0.00021165	ko04960	Organismal Systems	Excretory system
	Glycerophospholipid metabolism	ENSCAFT00000048808.3, ENSCAFT00000065003.1, ENSCAFT00000048249.2, ENSCAFT00000065237.1, ENSCAFT00000042901.2, ENSCAFT00000091307.1, ENSCAFT00000091082.1, ENSCAFT00000093590.1, ENSCAFT00000068299.1, ENSCAFT00000081169.1, ENSCAFT00000016943.4, ENSCAFT00000084758.1, ENSCAFT00000077146.1, ENSCAFT00000018510.6, ENSCAFT00000002215.5, ENSCAFT00000065247.1, ENSCAFT00000090794.1, ENSCAFT00000011010.4, ENS…	252 (0.9%)	340 (0.79%)	0.00021879	ko00564	Metabolism	Lipid metabolism
	Shigellosis	ENSCAFT00000087576.1, ENSCAFT00000016888.4, ENSCAFT00000013946.4, ENSCAFT00000087469.1, ENSCAFT00000085780.1, ENSCAFT00000025071.4, ENSCAFT00000044593.3, ENSCAFT00000038984.5, ENSCAFT00000081158.1, ENSCAFT00000042901.2, ENSCAFT00000066540.1, ENSCAFT00000026256.4, ENSCAFT00000027059.2, ENSCAFT00000068829.1, ENSCAFT00000068610.1, ENSCAFT00000042942.2, ENSCAFT00000075534.1, ENSCAFT00000059668.1, ENS…	314 (1.12%)	430 (1%)	0.000257791	ko05131	Human Diseases	Infectious diseases: Bacterial
	Chemokine signaling pathway	ENSCAFT00000021916.4, ENSCAFT00000007966.4, ENSCAFT00000078583.1, ENSCAFT00000022697.2, ENSCAFT00000038242.4, ENSCAFT00000019469.4, ENSCAFT00000068381.1, ENSCAFT00000075490.1, ENSCAFT00000016888.4, ENSCAFT00000013946.4, ENSCAFT00000006552.4, ENSCAFT00000091142.1, ENSCAFT00000090613.1, ENSCAFT00000066110.1, ENSCAFT00000081158.1, ENSCAFT00000042901.2, ENSCAFT00000074278.1, ENSCAFT00000025041.4, ENS…	463 (1.65%)	648 (1.51%)	0.00031476	ko04062	Organismal Systems	Immune system
	Prostate cancer	ENSCAFT00000043566.2, ENSCAFT00000007966.4, ENSCAFT00000016041.4, ENSCAFT00000022697.2, ENSCAFT00000012532.4, ENSCAFT00000085148.1, ENSCAFT00000039331.4, ENSCAFT00000005575.4, ENSCAFT00000091142.1, ENSCAFT00000064130.1, ENSCAFT00000071957.1, ENSCAFT00000071416.1, ENSCAFT00000074278.1, ENSCAFT00000025041.4, ENSCAFT00000082079.1, ENSCAFT00000060497.1, ENSCAFT00000000140.2, ENSCAFT00000067921.1, ENS…	263 (0.94%)	358 (0.83%)	0.00042086	ko05215	Human Diseases	Cancers: Specific types
	cAMP signaling pathway	ENSCAFT00000007792.4, ENSCAFT00000067883.1, ENSCAFT00000007966.4, ENSCAFT00000078583.1, ENSCAFT00000060423.1, ENSCAFT00000019469.4, ENSCAFT00000083807.1, ENSCAFT00000009907.4, ENSCAFT00000085148.1, ENSCAFT00000006552.4, ENSCAFT00000006426.4, ENSCAFT00000091142.1, ENSCAFT00000068529.1, ENSCAFT00000071957.1, ENSCAFT00000072802.1, ENSCAFT00000031455.2, ENSCAFT00000084420.1, ENSCAFT00000081158.1, ENS…	535 (1.91%)	758 (1.76%)	0.000719377	ko04024	Environmental Information Processing	Signal transduction
	Non-small cell lung cancer	ENSCAFT00000043566.2, ENSCAFT00000007966.4, ENSCAFT00000022697.2, ENSCAFT00000070025.1, ENSCAFT00000005575.4, ENSCAFT00000091142.1, ENSCAFT00000071957.1, ENSCAFT00000074278.1, ENSCAFT00000025041.4, ENSCAFT00000089125.1, ENSCAFT00000043662.3, ENSCAFT00000069198.1, ENSCAFT00000073988.1, ENSCAFT00000068600.1, ENSCAFT00000044509.2, ENSCAFT00000067921.1, ENSCAFT00000083991.1, ENSCAFT00000064823.1, ENS…	171 (0.61%)	228 (0.53%)	0.000831155	ko05223	Human Diseases	Cancers: Specific types
	Salivary secretion	ENSCAFT00000077328.1, ENSCAFT00000067883.1, ENSCAFT00000045899.2, ENSCAFT00000001146.4, ENSCAFT00000048874.2, ENSCAFT00000000959.4, ENSCAFT00000019469.4, ENSCAFT00000083807.1, ENSCAFT00000009907.4, ENSCAFT00000081095.1, ENSCAFT00000006552.4, ENSCAFT00000024289.2, ENSCAFT00000006892.3, ENSCAFT00000092345.1, ENSCAFT00000072474.1, ENSCAFT00000007987.4, ENSCAFT00000021637.4, ENSCAFT00000010972.4, ENS…	267 (0.95%)	367 (0.85%)	0.00102724	ko04970	Organismal Systems	Digestive system
	Apoptosis - fly	ENSCAFT00000078775.1, ENSCAFT00000045859.3, ENSCAFT00000083912.1, ENSCAFT00000093471.1, ENSCAFT00000067693.1, ENSCAFT00000091305.1, ENSCAFT00000080841.1, ENSCAFT00000078242.1, ENSCAFT00000005575.4, ENSCAFT00000089749.1, ENSCAFT00000071161.1, ENSCAFT00000060981.1, ENSCAFT00000070861.1, ENSCAFT00000068779.1, ENSCAFT00000011840.4, ENSCAFT00000062443.1, ENSCAFT00000082633.1, ENSCAFT00000011560.3, ENS…	412 (1.47%)	579 (1.35%)	0.00107205	ko04214	Cellular Processes	Cell growth and death
	AMPK signaling pathway	ENSCAFT00000007792.4, ENSCAFT00000016041.4, ENSCAFT00000091142.1, ENSCAFT00000037213.4, ENSCAFT00000064130.1, ENSCAFT00000076320.1, ENSCAFT00000059855.1, ENSCAFT00000069675.1, ENSCAFT00000085476.1, ENSCAFT00000061137.1, ENSCAFT00000065661.1, ENSCAFT00000043825.2, ENSCAFT00000072656.1, ENSCAFT00000025041.4, ENSCAFT00000025249.4, ENSCAFT00000093031.1, ENSCAFT00000070390.1, ENSCAFT00000085103.1, ENS…	315 (1.13%)	438 (1.02%)	0.0013565	ko04152	Environmental Information Processing	Signal transduction
	mRNA surveillance pathway	ENSCAFT00000004771.5, ENSCAFT00000019712.4, ENSCAFT00000001146.4, ENSCAFT00000045907.3, ENSCAFT00000078404.1, ENSCAFT00000032406.5, ENSCAFT00000006767.4, ENSCAFT00000060387.1, ENSCAFT00000092806.1, ENSCAFT00000028796.4, ENSCAFT00000072235.1, ENSCAFT00000044272.3, ENSCAFT00000078065.1, ENSCAFT00000058395.2, ENSCAFT00000070390.1, ENSCAFT00000031370.5, ENSCAFT00000091457.1, ENSCAFT00000062886.1, ENS…	383 (1.37%)	538 (1.25%)	0.00148831	ko03015	Genetic Information Processing	Translation
	Tight junction	ENSCAFT00000012445.4, ENSCAFT00000044540.2, ENSCAFT00000085883.1, ENSCAFT00000071142.1, ENSCAFT00000073357.1, ENSCAFT00000084611.1, ENSCAFT00000044505.2, ENSCAFT00000016888.4, ENSCAFT00000013946.4, ENSCAFT00000076480.1, ENSCAFT00000000006.4, ENSCAFT00000047836.3, ENSCAFT00000026982.4, ENSCAFT00000038984.5, ENSCAFT00000077885.1, ENSCAFT00000045116.3, ENSCAFT00000025577.4, ENSCAFT00000081158.1, ENS…	727 (2.6%)	1047 (2.44%)	0.00150604	ko04530	Cellular Processes	Cellular community - eukaryotes
	Chagas disease (American trypanosomiasis)	ENSCAFT00000070222.1, ENSCAFT00000083912.1, ENSCAFT00000093471.1, ENSCAFT00000067693.1, ENSCAFT00000091305.1, ENSCAFT00000087576.1, ENSCAFT00000027577.4, ENSCAFT00000019469.4, ENSCAFT00000014740.4, ENSCAFT00000078242.1, ENSCAFT00000091142.1, ENSCAFT00000089749.1, ENSCAFT00000071161.1, ENSCAFT00000068779.1, ENSCAFT00000036157.4, ENSCAFT00000062443.1, ENSCAFT00000086556.1, ENSCAFT00000087995.1, ENS…	442 (1.58%)	625 (1.45%)	0.00155499	ko05142	Human Diseases	Infectious diseases: Parasitic
	Phosphatidylinositol signaling system	ENSCAFT00000070025.1, ENSCAFT00000062441.1, ENSCAFT00000083854.1, ENSCAFT00000008433.4, ENSCAFT00000018592.4, ENSCAFT00000048249.2, ENSCAFT00000065237.1, ENSCAFT00000061196.1, ENSCAFT00000075327.1, ENSCAFT00000089850.1, ENSCAFT00000019762.4, ENSCAFT00000071416.1, ENSCAFT00000006892.3, ENSCAFT00000001841.4, ENSCAFT00000093590.1, ENSCAFT00000019977.6, ENSCAFT00000060954.1, ENSCAFT00000070705.1, ENS…	296 (1.06%)	411 (0.96%)	0.0016143	ko04070	Environmental Information Processing	Signal transduction
	Type II diabetes mellitus	ENSCAFT00000064444.1, ENSCAFT00000063287.1, ENSCAFT00000016041.4, ENSCAFT00000010866.5, ENSCAFT00000064130.1, ENSCAFT00000043825.2, ENSCAFT00000014193.5, ENSCAFT00000063441.1, ENSCAFT00000081996.1, ENSCAFT00000010587.3, ENSCAFT00000026284.3, ENSCAFT00000035257.3, ENSCAFT00000077589.1, ENSCAFT00000088369.1, ENSCAFT00000086434.1, ENSCAFT00000060380.1, ENSCAFT00000045763.3, ENSCAFT00000030021.4, ENS…	123 (0.44%)	162 (0.38%)	0.00196536	ko04930	Human Diseases	Endocrine and metabolic diseases
	Apoptosis	ENSCAFT00000049095.3, ENSCAFT00000083912.1, ENSCAFT00000093471.1, ENSCAFT00000067693.1, ENSCAFT00000091305.1, ENSCAFT00000007966.4, ENSCAFT00000075933.1, ENSCAFT00000063632.1, ENSCAFT00000080841.1, ENSCAFT00000070681.1, ENSCAFT00000078242.1, ENSCAFT00000091142.1, ENSCAFT00000026695.3, ENSCAFT00000089749.1, ENSCAFT00000071161.1, ENSCAFT00000060981.1, ENSCAFT00000068779.1, ENSCAFT00000011840.4, ENS…	612 (2.19%)	879 (2.05%)	0.00234864	ko04210	Cellular Processes	Cell growth and death
	Glycosaminoglycan biosynthesis - chondroitin sulfate / dermatan sulfate	ENSCAFT00000008601.4, ENSCAFT00000061064.1, ENSCAFT00000026966.4, ENSCAFT00000070598.1, ENSCAFT00000074256.1, ENSCAFT00000049635.2, ENSCAFT00000068216.1, ENSCAFT00000000366.4, ENSCAFT00000093605.1, ENSCAFT00000065082.1, ENSCAFT00000028873.4, ENSCAFT00000016812.5, ENSCAFT00000046119.2, ENSCAFT00000047031.2, ENSCAFT00000075355.1, ENSCAFT00000061742.1, ENSCAFT00000072956.1, ENSCAFT00000089109.1, ENS…	42 (0.15%)	50 (0.12%)	0.00259288	ko00532	Metabolism	Glycan biosynthesis and metabolism
	VEGF signaling pathway	ENSCAFT00000007542.2, ENSCAFT00000007966.4, ENSCAFT00000087576.1, ENSCAFT00000070025.1, ENSCAFT00000075490.1, ENSCAFT00000013946.4, ENSCAFT00000091142.1, ENSCAFT00000071957.1, ENSCAFT00000006365.4, ENSCAFT00000025041.4, ENSCAFT00000044509.2, ENSCAFT00000016223.4, ENSCAFT00000068829.1, ENSCAFT00000059668.1, ENSCAFT00000083991.1, ENSCAFT00000015456.5, ENSCAFT00000072172.1, ENSCAFT00000023521.5, ENS…	148 (0.53%)	199 (0.46%)	0.00317569	ko04370	Environmental Information Processing	Signal transduction
	EGFR tyrosine kinase inhibitor resistance	ENSCAFT00000007966.4, ENSCAFT00000022697.2, ENSCAFT00000070025.1, ENSCAFT00000013946.4, ENSCAFT00000005575.4, ENSCAFT00000091142.1, ENSCAFT00000049889.2, ENSCAFT00000064130.1, ENSCAFT00000071957.1, ENSCAFT00000071416.1, ENSCAFT00000074278.1, ENSCAFT00000025041.4, ENSCAFT00000086393.1, ENSCAFT00000086968.1, ENSCAFT00000044509.2, ENSCAFT00000068829.1, ENSCAFT00000067921.1, ENSCAFT00000050101.3, ENS…	236 (0.84%)	327 (0.76%)	0.00378447	ko01521	Human Diseases	Drug resistance: Antineoplastic
	Glycerolipid metabolism	ENSCAFT00000008587.4, ENSCAFT00000091628.1, ENSCAFT00000065003.1, ENSCAFT00000048249.2, ENSCAFT00000075316.1, ENSCAFT00000002411.4, ENSCAFT00000093590.1, ENSCAFT00000066532.1, ENSCAFT00000070030.1, ENSCAFT00000016943.4, ENSCAFT00000065460.1, ENSCAFT00000077146.1, ENSCAFT00000011010.4, ENSCAFT00000063573.1, ENSCAFT00000044633.2, ENSCAFT00000077659.1, ENSCAFT00000061920.1, ENSCAFT00000067742.1, ENS…	178 (0.64%)	243 (0.57%)	0.00403759	ko00561	Metabolism	Lipid metabolism
	Wnt signaling pathway	ENSCAFT00000020285.4, ENSCAFT00000012532.4, ENSCAFT00000030664.4, ENSCAFT00000079026.1, ENSCAFT00000085148.1, ENSCAFT00000077500.1, ENSCAFT00000074708.1, ENSCAFT00000009243.4, ENSCAFT00000019693.5, ENSCAFT00000015529.4, ENSCAFT00000089577.1, ENSCAFT00000068773.1, ENSCAFT00000082718.1, ENSCAFT00000089428.1, ENSCAFT00000081158.1, ENSCAFT00000043312.3, ENSCAFT00000069359.1, ENSCAFT00000086043.1, ENS…	384 (1.37%)	545 (1.27%)	0.00440419	ko04310	Environmental Information Processing	Signal transduction
	Mannose type O-glycan biosynthesis	ENSCAFT00000060176.1, ENSCAFT00000063133.1, ENSCAFT00000043660.2, ENSCAFT00000063225.1, ENSCAFT00000090940.1, ENSCAFT00000014876.4, ENSCAFT00000002903.4, ENSCAFT00000062700.1, ENSCAFT00000084462.1, ENSCAFT00000082847.1, ENSCAFT00000045579.3, ENSCAFT00000081218.1, ENSCAFT00000007799.4, ENSCAFT00000031668.4, ENSCAFT00000062950.1, ENSCAFT00000046915.2, ENSCAFT00000049957.3, ENSCAFT00000031141.4, ENS…	63 (0.23%)	80 (0.19%)	0.00579647	ko00515	Metabolism	Glycan biosynthesis and metabolism
	Gastric acid secretion	ENSCAFT00000077328.1, ENSCAFT00000019469.4, ENSCAFT00000083807.1, ENSCAFT00000049837.3, ENSCAFT00000006552.4, ENSCAFT00000006892.3, ENSCAFT00000092345.1, ENSCAFT00000072474.1, ENSCAFT00000007987.4, ENSCAFT00000044509.2, ENSCAFT00000044388.2, ENSCAFT00000083991.1, ENSCAFT00000031534.4, ENSCAFT00000087032.1, ENSCAFT00000046873.2, ENSCAFT00000015776.4, ENSCAFT00000084308.1, ENSCAFT00000006137.4, ENS…	206 (0.74%)	285 (0.66%)	0.00581336	ko04971	Organismal Systems	Digestive system
	Insulin resistance	ENSCAFT00000007542.2, ENSCAFT00000016041.4, ENSCAFT00000038993.3, ENSCAFT00000079748.1, ENSCAFT00000091142.1, ENSCAFT00000064130.1, ENSCAFT00000068612.1, ENSCAFT00000090944.1, ENSCAFT00000071416.1, ENSCAFT00000025041.4, ENSCAFT00000027642.5, ENSCAFT00000079576.1, ENSCAFT00000014022.3, ENSCAFT00000086323.1, ENSCAFT00000093579.1, ENSCAFT00000060497.1, ENSCAFT00000063043.1, ENSCAFT00000023757.5, ENS…	274 (0.98%)	385 (0.9%)	0.0065353	ko04931	Human Diseases	Endocrine and metabolic diseases
	Arginine and proline metabolism	ENSCAFT00000001289.4, ENSCAFT00000007542.2, ENSCAFT00000087735.1, ENSCAFT00000083384.1, ENSCAFT00000078654.1, ENSCAFT00000074798.1, ENSCAFT00000070030.1, ENSCAFT00000000040.4, ENSCAFT00000089464.1, ENSCAFT00000065460.1, ENSCAFT00000062055.1, ENSCAFT00000080923.1, ENSCAFT00000026049.3, ENSCAFT00000076878.1, ENSCAFT00000017842.5, ENSCAFT00000009873.4, ENSCAFT00000047002.1, ENSCAFT00000007544.5, ENS…	115 (0.41%)	154 (0.36%)	0.00693705	ko00330	Metabolism	Amino acid metabolism
	Synaptic vesicle cycle	ENSCAFT00000063287.1, ENSCAFT00000048874.2, ENSCAFT00000002545.4, ENSCAFT00000015398.4, ENSCAFT00000086931.1, ENSCAFT00000003598.5, ENSCAFT00000079381.1, ENSCAFT00000000901.5, ENSCAFT00000018772.4, ENSCAFT00000023874.4, ENSCAFT00000071416.1, ENSCAFT00000004163.5, ENSCAFT00000060269.1, ENSCAFT00000016053.4, ENSCAFT00000067349.1, ENSCAFT00000037889.2, ENSCAFT00000065715.1, ENSCAFT00000006735.4, ENS…	214 (0.76%)	298 (0.69%)	0.00803894	ko04721	Organismal Systems	Nervous system
	Amyotrophic lateral sclerosis (ALS)	ENSCAFT00000087576.1, ENSCAFT00000093459.1, ENSCAFT00000081488.1, ENSCAFT00000006426.4, ENSCAFT00000021741.4, ENSCAFT00000060688.1, ENSCAFT00000014336.5, ENSCAFT00000028123.2, ENSCAFT00000001506.4, ENSCAFT00000060268.1, ENSCAFT00000048461.3, ENSCAFT00000072995.1, ENSCAFT00000059668.1, ENSCAFT00000081043.1, ENSCAFT00000074566.1, ENSCAFT00000000397.6, ENSCAFT00000023521.5, ENSCAFT00000071780.1, ENS…	190 (0.68%)	263 (0.61%)	0.00810149	ko05014	Human Diseases	Neurodegenerative diseases
	Longevity regulating pathway - worm	ENSCAFT00000083912.1, ENSCAFT00000093471.1, ENSCAFT00000067693.1, ENSCAFT00000091305.1, ENSCAFT00000087576.1, ENSCAFT00000080841.1, ENSCAFT00000078242.1, ENSCAFT00000091142.1, ENSCAFT00000089749.1, ENSCAFT00000071161.1, ENSCAFT00000068779.1, ENSCAFT00000064130.1, ENSCAFT00000062443.1, ENSCAFT00000086556.1, ENSCAFT00000092559.1, ENSCAFT00000087995.1, ENSCAFT00000071416.1, ENSCAFT00000011975.3, ENS…	440 (1.57%)	633 (1.47%)	0.0102563	ko04212	Organismal Systems	Aging
	Gap junction	ENSCAFT00000007966.4, ENSCAFT00000022697.2, ENSCAFT00000019469.4, ENSCAFT00000013946.4, ENSCAFT00000006552.4, ENSCAFT00000005575.4, ENSCAFT00000071957.1, ENSCAFT00000029978.4, ENSCAFT00000074278.1, ENSCAFT00000044509.2, ENSCAFT00000068829.1, ENSCAFT00000067921.1, ENSCAFT00000050101.3, ENSCAFT00000065717.1, ENSCAFT00000083991.1, ENSCAFT00000064823.1, ENSCAFT00000031534.4, ENSCAFT00000082987.1, ENS…	220 (0.79%)	308 (0.72%)	0.0106333	ko04540	Cellular Processes	Cellular community - eukaryotes
	Ras signaling pathway	ENSCAFT00000027032.2, ENSCAFT00000087151.1, ENSCAFT00000088459.1, ENSCAFT00000013360.5, ENSCAFT00000062272.1, ENSCAFT00000007966.4, ENSCAFT00000014312.4, ENSCAFT00000016041.4, ENSCAFT00000081822.1, ENSCAFT00000022697.2, ENSCAFT00000038242.4, ENSCAFT00000070025.1, ENSCAFT00000063632.1, ENSCAFT00000045485.3, ENSCAFT00000062367.1, ENSCAFT00000005575.4, ENSCAFT00000091142.1, ENSCAFT00000032108.5, ENS…	587 (2.1%)	853 (1.99%)	0.0115318	ko04014	Environmental Information Processing	Signal transduction
	Cocaine addiction	ENSCAFT00000006426.4, ENSCAFT00000016050.4, ENSCAFT00000029789.4, ENSCAFT00000071416.1, ENSCAFT00000060497.1, ENSCAFT00000004119.5, ENSCAFT00000077277.1, ENSCAFT00000081043.1, ENSCAFT00000031534.4, ENSCAFT00000006137.4, ENSCAFT00000004831.4, ENSCAFT00000031009.5, ENSCAFT00000077303.1, ENSCAFT00000047662.3, ENSCAFT00000017092.4, ENSCAFT00000048454.2, ENSCAFT00000061473.1, ENSCAFT00000029189.4, ENS…	118 (0.42%)	160 (0.37%)	0.012122	ko05030	Human Diseases	Substance dependence
	Hippo signaling pathway - multiple species	ENSCAFT00000070861.1, ENSCAFT00000063917.1, ENSCAFT00000066781.1, ENSCAFT00000011560.3, ENSCAFT00000059596.1, ENSCAFT00000015908.4, ENSCAFT00000063489.1, ENSCAFT00000013268.5, ENSCAFT00000029283.4, ENSCAFT00000047936.3, ENSCAFT00000067069.1, ENSCAFT00000012842.5, ENSCAFT00000011234.3, ENSCAFT00000013895.4, ENSCAFT00000060975.1, ENSCAFT00000089604.1, ENSCAFT00000043495.2, ENSCAFT00000043020.3, ENS…	90 (0.32%)	120 (0.28%)	0.013036	ko04392	Environmental Information Processing	Signal transduction
	Longevity regulating pathway	ENSCAFT00000016041.4, ENSCAFT00000019469.4, ENSCAFT00000006552.4, ENSCAFT00000091142.1, ENSCAFT00000064130.1, ENSCAFT00000085476.1, ENSCAFT00000043825.2, ENSCAFT00000025041.4, ENSCAFT00000011821.4, ENSCAFT00000025249.4, ENSCAFT00000093031.1, ENSCAFT00000048461.3, ENSCAFT00000085103.1, ENSCAFT00000060497.1, ENSCAFT00000081566.1, ENSCAFT00000023757.5, ENSCAFT00000030729.3, ENSCAFT00000063441.1, ENS…	237 (0.85%)	334 (0.78%)	0.0132798	ko04211	Organismal Systems	Aging
	Lysosome	ENSCAFT00000010234.4, ENSCAFT00000003598.5, ENSCAFT00000087856.1, ENSCAFT00000014585.4, ENSCAFT00000063161.1, ENSCAFT00000069280.1, ENSCAFT00000023874.4, ENSCAFT00000077592.1, ENSCAFT00000022915.4, ENSCAFT00000005351.4, ENSCAFT00000064569.1, ENSCAFT00000089650.1, ENSCAFT00000049658.3, ENSCAFT00000081399.1, ENSCAFT00000087946.1, ENSCAFT00000016183.4, ENSCAFT00000001193.6, ENSCAFT00000077621.1, ENS…	308 (1.1%)	439 (1.02%)	0.0138605	ko04142	Cellular Processes	Transport and catabolism
	Human immunodeficiency virus 1 infection	ENSCAFT00000083912.1, ENSCAFT00000093471.1, ENSCAFT00000067693.1, ENSCAFT00000091305.1, ENSCAFT00000007966.4, ENSCAFT00000087576.1, ENSCAFT00000014312.4, ENSCAFT00000038242.4, ENSCAFT00000070025.1, ENSCAFT00000075490.1, ENSCAFT00000014740.4, ENSCAFT00000081488.1, ENSCAFT00000078242.1, ENSCAFT00000091142.1, ENSCAFT00000089749.1, ENSCAFT00000071161.1, ENSCAFT00000068779.1, ENSCAFT00000011883.5, ENS…	704 (2.52%)	1030 (2.4%)	0.0143792	ko05170	Human Diseases	Infectious diseases: Viral
	Acute myeloid leukemia	ENSCAFT00000007966.4, ENSCAFT00000022697.2, ENSCAFT00000012532.4, ENSCAFT00000091142.1, ENSCAFT00000064130.1, ENSCAFT00000071957.1, ENSCAFT00000079199.1, ENSCAFT00000015246.5, ENSCAFT00000074278.1, ENSCAFT00000025041.4, ENSCAFT00000038954.3, ENSCAFT00000082079.1, ENSCAFT00000088509.1, ENSCAFT00000067921.1, ENSCAFT00000064076.1, ENSCAFT00000064823.1, ENSCAFT00000028343.5, ENSCAFT00000003274.4, ENS…	164 (0.59%)	228 (0.53%)	0.0168444	ko05221	Human Diseases	Cancers: Specific types
	Glycosaminoglycan biosynthesis - heparan sulfate / heparin	ENSCAFT00000026966.4, ENSCAFT00000074256.1, ENSCAFT00000092253.1, ENSCAFT00000083167.1, ENSCAFT00000043016.2, ENSCAFT00000000366.4, ENSCAFT00000065082.1, ENSCAFT00000028873.4, ENSCAFT00000084732.1, ENSCAFT00000006492.2, ENSCAFT00000036057.3, ENSCAFT00000093950.1, ENSCAFT00000019563.4, ENSCAFT00000060230.1, ENSCAFT00000047711.2, ENSCAFT00000072577.1, ENSCAFT00000026070.4, ENSCAFT00000029923.4, ENS…	50 (0.18%)	64 (0.15%)	0.0173581	ko00534	Metabolism	Glycan biosynthesis and metabolism
	Thyroid hormone synthesis	ENSCAFT00000019469.4, ENSCAFT00000083807.1, ENSCAFT00000006552.4, ENSCAFT00000069608.1, ENSCAFT00000063748.1, ENSCAFT00000045938.2, ENSCAFT00000092345.1, ENSCAFT00000072474.1, ENSCAFT00000007987.4, ENSCAFT00000044509.2, ENSCAFT00000060497.1, ENSCAFT00000083991.1, ENSCAFT00000085055.1, ENSCAFT00000010462.4, ENSCAFT00000087032.1, ENSCAFT00000015776.4, ENSCAFT00000084308.1, ENSCAFT00000006137.4, ENS…	183 (0.65%)	256 (0.6%)	0.0176348	ko04918	Organismal Systems	Endocrine system
	Vascular smooth muscle contraction	ENSCAFT00000076457.1, ENSCAFT00000064808.1, ENSCAFT00000007966.4, ENSCAFT00000081068.1, ENSCAFT00000019469.4, ENSCAFT00000006552.4, ENSCAFT00000063447.1, ENSCAFT00000071957.1, ENSCAFT00000083496.1, ENSCAFT00000087364.1, ENSCAFT00000028796.4, ENSCAFT00000016207.4, ENSCAFT00000081158.1, ENSCAFT00000006892.3, ENSCAFT00000018177.5, ENSCAFT00000024881.4, ENSCAFT00000081215.1, ENSCAFT00000092824.1, ENS…	360 (1.29%)	518 (1.21%)	0.0188757	ko04270	Organismal Systems	Circulatory system
	Phenylalanine metabolism	ENSCAFT00000067253.1, ENSCAFT00000029789.4, ENSCAFT00000081788.1, ENSCAFT00000077277.1, ENSCAFT00000023348.3, ENSCAFT00000017782.4, ENSCAFT00000061473.1, ENSCAFT00000063802.1, ENSCAFT00000079440.1, ENSCAFT00000063256.1, ENSCAFT00000017888.4, ENSCAFT00000016965.3, ENSCAFT00000073846.1, ENSCAFT00000073753.1, ENSCAFT00000023287.5, ENSCAFT00000081585.1, ENSCAFT00000090543.1, ENSCAFT00000082937.1, ENS…	49 (0.18%)	63 (0.15%)	0.0211708	ko00360	Metabolism	Amino acid metabolism
	Proximal tubule bicarbonate reclamation	ENSCAFT00000009364.4, ENSCAFT00000049616.2, ENSCAFT00000083807.1, ENSCAFT00000092345.1, ENSCAFT00000072474.1, ENSCAFT00000007987.4, ENSCAFT00000091006.1, ENSCAFT00000087032.1, ENSCAFT00000015555.4, ENSCAFT00000000215.4, ENSCAFT00000044667.2, ENSCAFT00000047885.2, ENSCAFT00000084644.1, ENSCAFT00000080967.1, ENSCAFT00000069995.1, ENSCAFT00000004709.5, ENSCAFT00000064636.1, ENSCAFT00000092387.1, ENS…	61 (0.22%)	80 (0.19%)	0.0217559	ko04964	Organismal Systems	Excretory system
	RNA polymerase	ENSCAFT00000045899.2, ENSCAFT00000010876.4, ENSCAFT00000030495.4, ENSCAFT00000082633.1, ENSCAFT00000072213.1, ENSCAFT00000026201.5, ENSCAFT00000076333.1, ENSCAFT00000060268.1, ENSCAFT00000049208.2, ENSCAFT00000068610.1, ENSCAFT00000003964.5, ENSCAFT00000061381.1, ENSCAFT00000084820.1, ENSCAFT00000074069.1, ENSCAFT00000021858.4, ENSCAFT00000037250.3, ENSCAFT00000045801.2, ENSCAFT00000007824.3, ENS…	139 (0.5%)	193 (0.45%)	0.0245714	ko03020	Genetic Information Processing	Transcription
	2-Oxocarboxylic acid metabolism	ENSCAFT00000087840.1, ENSCAFT00000006272.4, ENSCAFT00000022856.5, ENSCAFT00000050196.2, ENSCAFT00000060644.1, ENSCAFT00000012298.4, ENSCAFT00000063398.1, ENSCAFT00000092963.1, ENSCAFT00000035360.4, ENSCAFT00000031694.4, ENSCAFT00000079700.1, ENSCAFT00000080297.1, ENSCAFT00000073846.1, ENSCAFT00000049973.3, ENSCAFT00000021303.3, ENSCAFT00000054233.2, ENSCAFT00000085857.1, ENSCAFT00000066864.1, ENS…	48 (0.17%)	62 (0.14%)	0.0257263	ko01210	Metabolism	Global and overview maps
	Hippo signaling pathway	ENSCAFT00000073659.1, ENSCAFT00000027577.4, ENSCAFT00000012532.4, ENSCAFT00000079026.1, ENSCAFT00000070861.1, ENSCAFT00000063917.1, ENSCAFT00000082510.1, ENSCAFT00000019693.5, ENSCAFT00000066781.1, ENSCAFT00000015016.4, ENSCAFT00000000006.4, ENSCAFT00000011560.3, ENSCAFT00000026982.4, ENSCAFT00000059596.1, ENSCAFT00000077885.1, ENSCAFT00000004913.4, ENSCAFT00000012281.5, ENSCAFT00000068568.1, ENS…	380 (1.36%)	550 (1.28%)	0.0262539	ko04390	Environmental Information Processing	Signal transduction
	Renal cell carcinoma	ENSCAFT00000087151.1, ENSCAFT00000007966.4, ENSCAFT00000014312.4, ENSCAFT00000022697.2, ENSCAFT00000026499.5, ENSCAFT00000031664.4, ENSCAFT00000085148.1, ENSCAFT00000091142.1, ENSCAFT00000071957.1, ENSCAFT00000074278.1, ENSCAFT00000025041.4, ENSCAFT00000024892.4, ENSCAFT00000086393.1, ENSCAFT00000067921.1, ENSCAFT00000086120.1, ENSCAFT00000063043.1, ENSCAFT00000059668.1, ENSCAFT00000064823.1, ENS…	184 (0.66%)	260 (0.61%)	0.0305514	ko05211	Human Diseases	Cancers: Specific types
	Neuroactive ligand-receptor interaction	ENSCAFT00000071562.1, ENSCAFT00000035570.4, ENSCAFT00000068873.1, ENSCAFT00000060423.1, ENSCAFT00000080841.1, ENSCAFT00000030736.5, ENSCAFT00000065639.1, ENSCAFT00000008483.4, ENSCAFT00000006426.4, ENSCAFT00000036157.4, ENSCAFT00000012719.4, ENSCAFT00000083496.1, ENSCAFT00000068553.1, ENSCAFT00000029978.4, ENSCAFT00000092559.1, ENSCAFT00000016207.4, ENSCAFT00000083045.1, ENSCAFT00000060238.1, ENS…	482 (1.72%)	704 (1.64%)	0.0319267	ko04080	Environmental Information Processing	Signaling molecules and interaction
	Bile secretion	ENSCAFT00000077328.1, ENSCAFT00000019469.4, ENSCAFT00000083807.1, ENSCAFT00000006552.4, ENSCAFT00000011000.4, ENSCAFT00000070452.1, ENSCAFT00000089125.1, ENSCAFT00000069198.1, ENSCAFT00000073988.1, ENSCAFT00000092345.1, ENSCAFT00000072474.1, ENSCAFT00000007987.4, ENSCAFT00000071215.1, ENSCAFT00000068432.1, ENSCAFT00000087032.1, ENSCAFT00000015776.4, ENSCAFT00000006137.4, ENSCAFT00000015555.4, ENS…	162 (0.58%)	228 (0.53%)	0.033182	ko04976	Organismal Systems	Digestive system
	Maturity onset diabetes of the young	ENSCAFT00000016041.4, ENSCAFT00000079071.1, ENSCAFT00000010866.5, ENSCAFT00000059855.1, ENSCAFT00000063159.1, ENSCAFT00000000210.4, ENSCAFT00000028830.4, ENSCAFT00000024374.5, ENSCAFT00000028747.4, ENSCAFT00000007001.3, ENSCAFT00000018539.1, ENSCAFT00000076858.1, ENSCAFT00000025139.5, ENSCAFT00000076370.1, ENSCAFT00000048595.2, ENSCAFT00000024477.5, ENSCAFT00000001421.4, ENSCAFT00000008288.5, ENS…	44 (0.16%)	57 (0.13%)	0.0347255	ko04950	Human Diseases	Endocrine and metabolic diseases
	Other glycan degradation	ENSCAFT00000028597.4, ENSCAFT00000069280.1, ENSCAFT00000008931.4, ENSCAFT00000089650.1, ENSCAFT00000087946.1, ENSCAFT00000043177.3, ENSCAFT00000075703.1, ENSCAFT00000043004.2, ENSCAFT00000044501.2, ENSCAFT00000069935.1, ENSCAFT00000071829.1, ENSCAFT00000027334.4, ENSCAFT00000060197.1, ENSCAFT00000074665.1, ENSCAFT00000061612.1, ENSCAFT00000091939.1, ENSCAFT00000084028.1, ENSCAFT00000066440.1, ENS…	58 (0.21%)	77 (0.18%)	0.0363863	ko00511	Metabolism	Glycan biosynthesis and metabolism
	Alanine, aspartate and glutamate metabolism	ENSCAFT00000049616.2, ENSCAFT00000004034.5, ENSCAFT00000029789.4, ENSCAFT00000007712.5, ENSCAFT00000091006.1, ENSCAFT00000031736.4, ENSCAFT00000077277.1, ENSCAFT00000049584.3, ENSCAFT00000000215.4, ENSCAFT00000024558.5, ENSCAFT00000022222.4, ENSCAFT00000069828.1, ENSCAFT00000064636.1, ENSCAFT00000000718.4, ENSCAFT00000049604.2, ENSCAFT00000092387.1, ENSCAFT00000073846.1, ENSCAFT00000075634.1, ENS…	83 (0.3%)	113 (0.26%)	0.0368074	ko00250	Metabolism	Amino acid metabolism
	Cholesterol metabolism	ENSCAFT00000022915.4, ENSCAFT00000064569.1, ENSCAFT00000049824.3, ENSCAFT00000004346.4, ENSCAFT00000071215.1, ENSCAFT00000069046.1, ENSCAFT00000069491.1, ENSCAFT00000018722.5, ENSCAFT00000060767.1, ENSCAFT00000002469.3, ENSCAFT00000093095.1, ENSCAFT00000066749.1, ENSCAFT00000064108.1, ENSCAFT00000064913.1, ENSCAFT00000019396.4, ENSCAFT00000074602.1, ENSCAFT00000049040.3, ENSCAFT00000071824.1, ENS…	114 (0.41%)	159 (0.37%)	0.0465153	ko04979	Organismal Systems	Digestive system
36 dpi	Amoebiasis	ENSCAFT00000013259.3, ENSCAFT00000076735.1, ENSCAFT00000049415.3, ENSCAFT00000001078.4, ENSCAFT00000076662.1, ENSCAFT00000001146.4, ENSCAFT00000065494.1, ENSCAFT00000076360.1, ENSCAFT00000086311.1, ENSCAFT00000083327.1, ENSCAFT00000000959.4, ENSCAFT00000010557.4, ENSCAFT00000079005.1, ENSCAFT00000019469.4, ENSCAFT00000084611.1, ENSCAFT00000078404.1, ENSCAFT00000060808.1, ENSCAFT00000071746.1, ENS…	1263 (5.23%)	1559 (3.63%)	4.0734e-98	ko05146	Human Diseases	Infectious diseases: Parasitic
	Protein digestion and absorption	ENSCAFT00000076735.1, ENSCAFT00000001078.4, ENSCAFT00000001146.4, ENSCAFT00000065494.1, ENSCAFT00000086311.1, ENSCAFT00000024598.4, ENSCAFT00000010557.4, ENSCAFT00000007324.2, ENSCAFT00000078404.1, ENSCAFT00000060808.1, ENSCAFT00000071746.1, ENSCAFT00000092846.1, ENSCAFT00000075686.1, ENSCAFT00000049837.3, ENSCAFT00000001964.5, ENSCAFT00000087469.1, ENSCAFT00000036516.3, ENSCAFT00000007232.4, ENS…	1038 (4.29%)	1270 (2.96%)	9.13879e-85	ko04974	Organismal Systems	Digestive system
	Focal adhesion	ENSCAFT00000084751.1, ENSCAFT00000001078.4, ENSCAFT00000031707.3, ENSCAFT00000001146.4, ENSCAFT00000065494.1, ENSCAFT00000013360.5, ENSCAFT00000007966.4, ENSCAFT00000014312.4, ENSCAFT00000081822.1, ENSCAFT00000086311.1, ENSCAFT00000087380.1, ENSCAFT00000084611.1, ENSCAFT00000068381.1, ENSCAFT00000078404.1, ENSCAFT00000031664.4, ENSCAFT00000048990.2, ENSCAFT00000071746.1, ENSCAFT00000092846.1, ENS…	1222 (5.06%)	1611 (3.75%)	1.59639e-62	ko04510	Cellular Processes	Cellular community - eukaryotes
	ECM-receptor interaction	ENSCAFT00000001078.4, ENSCAFT00000031707.3, ENSCAFT00000001146.4, ENSCAFT00000065494.1, ENSCAFT00000086311.1, ENSCAFT00000087380.1, ENSCAFT00000078404.1, ENSCAFT00000071746.1, ENSCAFT00000092846.1, ENSCAFT00000075686.1, ENSCAFT00000001964.5, ENSCAFT00000036516.3, ENSCAFT00000007232.4, ENSCAFT00000000149.4, ENSCAFT00000000370.3, ENSCAFT00000037148.4, ENSCAFT00000064622.1, ENSCAFT00000082531.1, ENS…	815 (3.37%)	1017 (2.37%)	2.66201e-59	ko04512	Environmental Information Processing	Signaling molecules and interaction
	AGE-RAGE signaling pathway in diabetic complications	ENSCAFT00000080693.1, ENSCAFT00000076735.1, ENSCAFT00000001078.4, ENSCAFT00000001146.4, ENSCAFT00000065494.1, ENSCAFT00000007542.2, ENSCAFT00000013360.5, ENSCAFT00000087576.1, ENSCAFT00000027577.4, ENSCAFT00000086311.1, ENSCAFT00000010557.4, ENSCAFT00000070025.1, ENSCAFT00000078404.1, ENSCAFT00000060808.1, ENSCAFT00000071746.1, ENSCAFT00000092846.1, ENSCAFT00000075686.1, ENSCAFT00000001964.5, ENS…	843 (3.49%)	1064 (2.48%)	3.13343e-57	ko04933	Human Diseases	Endocrine and metabolic diseases
	Human papillomavirus infection	ENSCAFT00000026354.4, ENSCAFT00000001078.4, ENSCAFT00000025565.5, ENSCAFT00000031707.3, ENSCAFT00000001146.4, ENSCAFT00000065494.1, ENSCAFT00000007966.4, ENSCAFT00000002545.4, ENSCAFT00000086311.1, ENSCAFT00000012532.4, ENSCAFT00000087380.1, ENSCAFT00000005950.4, ENSCAFT00000079026.1, ENSCAFT00000078404.1, ENSCAFT00000071746.1, ENSCAFT00000092846.1, ENSCAFT00000075490.1, ENSCAFT00000085148.1, ENS…	1399 (5.79%)	1919 (4.47%)	1.08185e-53	ko05165	Human Diseases	Infectious diseases: Viral
	Platelet activation	ENSCAFT00000076735.1, ENSCAFT00000001078.4, ENSCAFT00000065494.1, ENSCAFT00000007542.2, ENSCAFT00000087576.1, ENSCAFT00000086311.1, ENSCAFT00000010557.4, ENSCAFT00000087380.1, ENSCAFT00000019469.4, ENSCAFT00000078404.1, ENSCAFT00000060808.1, ENSCAFT00000071746.1, ENSCAFT00000092846.1, ENSCAFT00000075686.1, ENSCAFT00000016888.4, ENSCAFT00000013946.4, ENSCAFT00000006552.4, ENSCAFT00000001964.5, ENS…	890 (3.68%)	1166 (2.71%)	1.4065e-47	ko04611	Organismal Systems	Immune system
	PI3K-Akt signaling pathway	ENSCAFT00000013259.3, ENSCAFT00000068416.1, ENSCAFT00000075310.1, ENSCAFT00000001078.4, ENSCAFT00000031707.3, ENSCAFT00000001146.4, ENSCAFT00000065494.1, ENSCAFT00000007542.2, ENSCAFT00000013360.5, ENSCAFT00000007966.4, ENSCAFT00000076360.1, ENSCAFT00000081822.1, ENSCAFT00000086311.1, ENSCAFT00000038242.4, ENSCAFT00000087380.1, ENSCAFT00000078404.1, ENSCAFT00000071746.1, ENSCAFT00000092846.1, ENS…	1363 (5.64%)	1923 (4.48%)	1.20977e-41	ko04151	Environmental Information Processing	Signal transduction
	Gastric cancer	ENSCAFT00000076735.1, ENSCAFT00000049415.3, ENSCAFT00000049692.3, ENSCAFT00000001078.4, ENSCAFT00000076662.1, ENSCAFT00000043566.2, ENSCAFT00000007966.4, ENSCAFT00000027577.4, ENSCAFT00000083327.1, ENSCAFT00000000959.4, ENSCAFT00000012532.4, ENSCAFT00000079005.1, ENSCAFT00000079026.1, ENSCAFT00000005575.4, ENSCAFT00000087469.1, ENSCAFT00000091142.1, ENSCAFT00000063526.1, ENSCAFT00000079529.1, ENS…	747 (3.09%)	994 (2.31%)	4.62525e-36	ko05226	Human Diseases	Cancers: Specific types
	Adherens junction	ENSCAFT00000049415.3, ENSCAFT00000081668.1, ENSCAFT00000027577.4, ENSCAFT00000012532.4, ENSCAFT00000084611.1, ENSCAFT00000069765.1, ENSCAFT00000085148.1, ENSCAFT00000016888.4, ENSCAFT00000013946.4, ENSCAFT00000005575.4, ENSCAFT00000085780.1, ENSCAFT00000006410.5, ENSCAFT00000082510.1, ENSCAFT00000008147.4, ENSCAFT00000038984.5, ENSCAFT00000089577.1, ENSCAFT00000088959.1, ENSCAFT00000042901.2, ENS…	411 (1.7%)	540 (1.26%)	3.25912e-22	ko04520	Cellular Processes	Cellular community - eukaryotes
	Regulation of actin cytoskeleton	ENSCAFT00000046676.2, ENSCAFT00000018025.3, ENSCAFT00000026393.4, ENSCAFT00000007966.4, ENSCAFT00000014312.4, ENSCAFT00000082338.1, ENSCAFT00000079462.1, ENSCAFT00000087380.1, ENSCAFT00000084611.1, ENSCAFT00000068381.1, ENSCAFT00000075490.1, ENSCAFT00000016888.4, ENSCAFT00000013946.4, ENSCAFT00000005575.4, ENSCAFT00000087469.1, ENSCAFT00000061662.1, ENSCAFT00000085780.1, ENSCAFT00000044593.3, ENS…	719 (2.97%)	1032 (2.4%)	2.34098e-19	ko04810	Cellular Processes	Cell motility
	Fc gamma R-mediated phagocytosis	ENSCAFT00000018025.3, ENSCAFT00000007966.4, ENSCAFT00000076360.1, ENSCAFT00000082338.1, ENSCAFT00000070025.1, ENSCAFT00000016888.4, ENSCAFT00000065003.1, ENSCAFT00000091142.1, ENSCAFT00000026029.4, ENSCAFT00000085780.1, ENSCAFT00000018592.4, ENSCAFT00000006365.4, ENSCAFT00000038984.5, ENSCAFT00000091845.1, ENSCAFT00000042901.2, ENSCAFT00000025041.4, ENSCAFT00000066075.1, ENSCAFT00000091307.1, ENS…	404 (1.67%)	548 (1.28%)	1.20401e-17	ko04666	Organismal Systems	Immune system
	Axon guidance	ENSCAFT00000046676.2, ENSCAFT00000082532.1, ENSCAFT00000018025.3, ENSCAFT00000086046.1, ENSCAFT00000007966.4, ENSCAFT00000014312.4, ENSCAFT00000082338.1, ENSCAFT00000070025.1, ENSCAFT00000092295.1, ENSCAFT00000070224.1, ENSCAFT00000019107.4, ENSCAFT00000075490.1, ENSCAFT00000013946.4, ENSCAFT00000020240.3, ENSCAFT00000062367.1, ENSCAFT00000081518.1, ENSCAFT00000083069.1, ENSCAFT00000006410.5, ENS…	526 (2.18%)	739 (1.72%)	2.57056e-17	ko04360	Organismal Systems	Development
	Notch signaling pathway	ENSCAFT00000026354.4, ENSCAFT00000025565.5, ENSCAFT00000020285.4, ENSCAFT00000005950.4, ENSCAFT00000030664.4, ENSCAFT00000085148.1, ENSCAFT00000021597.5, ENSCAFT00000025451.4, ENSCAFT00000070390.1, ENSCAFT00000075421.1, ENSCAFT00000086120.1, ENSCAFT00000030971.5, ENSCAFT00000083878.1, ENSCAFT00000077155.1, ENSCAFT00000091199.1, ENSCAFT00000047567.3, ENSCAFT00000028452.4, ENSCAFT00000087976.1, ENS…	188 (0.78%)	237 (0.55%)	6.35551e-14	ko04330	Environmental Information Processing	Signal transduction
	MicroRNAs in cancer	ENSCAFT00000026354.4, ENSCAFT00000020671.4, ENSCAFT00000065928.1, ENSCAFT00000025565.5, ENSCAFT00000043566.2, ENSCAFT00000031707.3, ENSCAFT00000007966.4, ENSCAFT00000070025.1, ENSCAFT00000087380.1, ENSCAFT00000085148.1, ENSCAFT00000039331.4, ENSCAFT00000015905.3, ENSCAFT00000005575.4, ENSCAFT00000028082.4, ENSCAFT00000071265.1, ENSCAFT00000064130.1, ENSCAFT00000071957.1, ENSCAFT00000073456.1, ENS…	467 (1.93%)	671 (1.56%)	5.91623e-13	ko05206	Human Diseases	Cancers: Overview
	Bacterial invasion of epithelial cells	ENSCAFT00000068381.1, ENSCAFT00000003598.5, ENSCAFT00000048990.2, ENSCAFT00000075490.1, ENSCAFT00000016888.4, ENSCAFT00000047802.2, ENSCAFT00000013946.4, ENSCAFT00000085780.1, ENSCAFT00000082510.1, ENSCAFT00000038984.5, ENSCAFT00000042901.2, ENSCAFT00000068701.1, ENSCAFT00000026256.4, ENSCAFT00000027059.2, ENSCAFT00000086393.1, ENSCAFT00000086968.1, ENSCAFT00000016223.4, ENSCAFT00000068829.1, ENS…	345 (1.43%)	482 (1.12%)	2.25627e-12	ko05100	Human Diseases	Infectious diseases: Bacterial
	MAPK signaling pathway	ENSCAFT00000020671.4, ENSCAFT00000013258.4, ENSCAFT00000063287.1, ENSCAFT00000030889.4, ENSCAFT00000013360.5, ENSCAFT00000085410.1, ENSCAFT00000007966.4, ENSCAFT00000087576.1, ENSCAFT00000081822.1, ENSCAFT00000071349.1, ENSCAFT00000075933.1, ENSCAFT00000035540.4, ENSCAFT00000081488.1, ENSCAFT00000062367.1, ENSCAFT00000086655.1, ENSCAFT00000005575.4, ENSCAFT00000091142.1, ENSCAFT00000071265.1, ENS…	699 (2.89%)	1049 (2.44%)	2.32371e-12	ko04010	Environmental Information Processing	Signal transduction
	Signaling pathways regulating pluripotency of stem cells	ENSCAFT00000047968.3, ENSCAFT00000007966.4, ENSCAFT00000087576.1, ENSCAFT00000027577.4, ENSCAFT00000080968.1, ENSCAFT00000079026.1, ENSCAFT00000091142.1, ENSCAFT00000019693.5, ENSCAFT00000001435.5, ENSCAFT00000071957.1, ENSCAFT00000014790.3, ENSCAFT00000032240.5, ENSCAFT00000025041.4, ENSCAFT00000063159.1, ENSCAFT00000066075.1, ENSCAFT00000043662.3, ENSCAFT00000068701.1, ENSCAFT00000024004.4, ENS…	281 (1.16%)	385 (0.9%)	6.92645e-12	ko04550	Cellular Processes	Cellular community - eukaryotes
	Cushing syndrome	ENSCAFT00000093938.1, ENSCAFT00000043566.2, ENSCAFT00000012532.4, ENSCAFT00000019469.4, ENSCAFT00000079026.1, ENSCAFT00000006552.4, ENSCAFT00000005575.4, ENSCAFT00000031546.4, ENSCAFT00000088496.1, ENSCAFT00000019693.5, ENSCAFT00000071957.1, ENSCAFT00000024525.3, ENSCAFT00000068701.1, ENSCAFT00000046802.3, ENSCAFT00000006656.4, ENSCAFT00000079042.1, ENSCAFT00000048437.2, ENSCAFT00000067408.1, ENS…	354 (1.46%)	499 (1.16%)	7.83235e-12	ko04934	Human Diseases	Endocrine and metabolic diseases
	Endocytosis	ENSCAFT00000026354.4, ENSCAFT00000013258.4, ENSCAFT00000091344.1, ENSCAFT00000012052.4, ENSCAFT00000019712.4, ENSCAFT00000006555.4, ENSCAFT00000027577.4, ENSCAFT00000003598.5, ENSCAFT00000048990.2, ENSCAFT00000016888.4, ENSCAFT00000013946.4, ENSCAFT00000063923.1, ENSCAFT00000080886.1, ENSCAFT00000005575.4, ENSCAFT00000007373.5, ENSCAFT00000070339.1, ENSCAFT00000019261.4, ENSCAFT00000076414.1, ENS…	895 (3.7%)	1380 (3.21%)	2.30266e-11	ko04144	Cellular Processes	Transport and catabolism
	Lysine degradation	ENSCAFT00000093938.1, ENSCAFT00000045907.3, ENSCAFT00000093277.1, ENSCAFT00000083854.1, ENSCAFT00000080214.1, ENSCAFT00000014466.4, ENSCAFT00000063159.1, ENSCAFT00000044272.3, ENSCAFT00000045272.2, ENSCAFT00000070030.1, ENSCAFT00000068954.1, ENSCAFT00000024231.4, ENSCAFT00000065460.1, ENSCAFT00000074757.1, ENSCAFT00000075534.1, ENSCAFT00000073743.1, ENSCAFT00000077549.1, ENSCAFT00000048863.3, ENS…	295 (1.22%)	411 (0.96%)	5.1274e-11	ko00310	Metabolism	Amino acid metabolism
	Herpes simplex infection	ENSCAFT00000073080.1, ENSCAFT00000013259.3, ENSCAFT00000045899.2, ENSCAFT00000049255.2, ENSCAFT00000065975.1, ENSCAFT00000086311.1, ENSCAFT00000087342.1, ENSCAFT00000073124.1, ENSCAFT00000047953.2, ENSCAFT00000045907.3, ENSCAFT00000069765.1, ENSCAFT00000092846.1, ENSCAFT00000070681.1, ENSCAFT00000085148.1, ENSCAFT00000026906.5, ENSCAFT00000084653.1, ENSCAFT00000030495.4, ENSCAFT00000000370.3, ENS…	596 (2.47%)	894 (2.08%)	8.42796e-11	ko05168	Human Diseases	Infectious diseases: Viral
	Parathyroid hormone synthesis, secretion and action	ENSCAFT00000039639.3, ENSCAFT00000007966.4, ENSCAFT00000019469.4, ENSCAFT00000006552.4, ENSCAFT00000005575.4, ENSCAFT00000011220.4, ENSCAFT00000090613.1, ENSCAFT00000038508.4, ENSCAFT00000018909.4, ENSCAFT00000084420.1, ENSCAFT00000026608.4, ENSCAFT00000043312.3, ENSCAFT00000089125.1, ENSCAFT00000069198.1, ENSCAFT00000073988.1, ENSCAFT00000044509.2, ENSCAFT00000060497.1, ENSCAFT00000042811.3, ENS…	304 (1.26%)	428 (1%)	1.81986e-10	ko04928	Organismal Systems	Endocrine system
	Transcriptional misregulation in cancer	ENSCAFT00000012601.4, ENSCAFT00000093082.1, ENSCAFT00000076360.1, ENSCAFT00000026499.5, ENSCAFT00000090120.1, ENSCAFT00000075490.1, ENSCAFT00000070681.1, ENSCAFT00000039331.4, ENSCAFT00000074501.1, ENSCAFT00000088496.1, ENSCAFT00000002356.4, ENSCAFT00000024289.2, ENSCAFT00000078473.1, ENSCAFT00000079199.1, ENSCAFT00000015246.5, ENSCAFT00000089125.1, ENSCAFT00000018671.5, ENSCAFT00000068701.1, ENS…	543 (2.25%)	811 (1.89%)	2.10367e-10	ko05202	Human Diseases	Cancers: Overview
	Inositol phosphate metabolism	ENSCAFT00000070025.1, ENSCAFT00000083854.1, ENSCAFT00000008433.4, ENSCAFT00000018592.4, ENSCAFT00000061196.1, ENSCAFT00000089850.1, ENSCAFT00000019762.4, ENSCAFT00000071416.1, ENSCAFT00000070705.1, ENSCAFT00000026259.4, ENSCAFT00000003678.4, ENSCAFT00000047844.2, ENSCAFT00000079844.1, ENSCAFT00000061381.1, ENSCAFT00000086698.1, ENSCAFT00000065418.1, ENSCAFT00000009472.4, ENSCAFT00000068254.1, ENS…	203 (0.84%)	274 (0.64%)	6.46734e-10	ko00562	Metabolism	Carbohydrate metabolism
	Choline metabolism in cancer	ENSCAFT00000007966.4, ENSCAFT00000070025.1, ENSCAFT00000016888.4, ENSCAFT00000065003.1, ENSCAFT00000005575.4, ENSCAFT00000091142.1, ENSCAFT00000085780.1, ENSCAFT00000064130.1, ENSCAFT00000071957.1, ENSCAFT00000038984.5, ENSCAFT00000085476.1, ENSCAFT00000090157.1, ENSCAFT00000042901.2, ENSCAFT00000074278.1, ENSCAFT00000025041.4, ENSCAFT00000066075.1, ENSCAFT00000091307.1, ENSCAFT00000093590.1, ENS…	354 (1.46%)	512 (1.19%)	1.20932e-09	ko05231	Human Diseases	Cancers: Overview
	Dorso-ventral axis formation	ENSCAFT00000026354.4, ENSCAFT00000076735.1, ENSCAFT00000025565.5, ENSCAFT00000078404.1, ENSCAFT00000005575.4, ENSCAFT00000069949.1, ENSCAFT00000087469.1, ENSCAFT00000073037.1, ENSCAFT00000085780.1, ENSCAFT00000072802.1, ENSCAFT00000024289.2, ENSCAFT00000014466.4, ENSCAFT00000072769.1, ENSCAFT00000074278.1, ENSCAFT00000048795.3, ENSCAFT00000049208.2, ENSCAFT00000075534.1, ENSCAFT00000030971.5, ENS…	262 (1.08%)	367 (0.85%)	1.42527e-09	ko04320	Organismal Systems	Development
	Thyroid hormone signaling pathway	ENSCAFT00000026354.4, ENSCAFT00000025565.5, ENSCAFT00000007966.4, ENSCAFT00000070025.1, ENSCAFT00000087380.1, ENSCAFT00000085148.1, ENSCAFT00000013946.4, ENSCAFT00000091142.1, ENSCAFT00000064130.1, ENSCAFT00000071957.1, ENSCAFT00000073456.1, ENSCAFT00000085476.1, ENSCAFT00000025041.4, ENSCAFT00000066075.1, ENSCAFT00000089125.1, ENSCAFT00000068701.1, ENSCAFT00000060912.1, ENSCAFT00000069198.1, ENS…	361 (1.49%)	526 (1.22%)	3.24146e-09	ko04919	Organismal Systems	Endocrine system
	cGMP-PKG signaling pathway	ENSCAFT00000067883.1, ENSCAFT00000007542.2, ENSCAFT00000007966.4, ENSCAFT00000081068.1, ENSCAFT00000068873.1, ENSCAFT00000019469.4, ENSCAFT00000009907.4, ENSCAFT00000016888.4, ENSCAFT00000006552.4, ENSCAFT00000091142.1, ENSCAFT00000071957.1, ENSCAFT00000026608.4, ENSCAFT00000068773.1, ENSCAFT00000076333.1, ENSCAFT00000006892.3, ENSCAFT00000025041.4, ENSCAFT00000066075.1, ENSCAFT00000062670.1, ENS…	439 (1.82%)	655 (1.52%)	8.9246e-09	ko04022	Environmental Information Processing	Signal transduction
	Basal transcription factors	ENSCAFT00000086311.1, ENSCAFT00000087342.1, ENSCAFT00000092846.1, ENSCAFT00000000370.3, ENSCAFT00000083854.1, ENSCAFT00000087526.1, ENSCAFT00000024289.2, ENSCAFT00000091082.1, ENSCAFT00000049572.2, ENSCAFT00000030921.4, ENSCAFT00000043073.2, ENSCAFT00000062886.1, ENSCAFT00000065247.1, ENSCAFT00000085886.1, ENSCAFT00000045245.3, ENSCAFT00000068323.1, ENSCAFT00000067888.1, ENSCAFT00000018626.3, ENS…	242 (1%)	340 (0.79%)	9.15161e-09	ko03022	Genetic Information Processing	Transcription
	Proteoglycans in cancer	ENSCAFT00000013259.3, ENSCAFT00000068416.1, ENSCAFT00000007966.4, ENSCAFT00000087576.1, ENSCAFT00000070025.1, ENSCAFT00000087380.1, ENSCAFT00000079026.1, ENSCAFT00000048990.2, ENSCAFT00000075490.1, ENSCAFT00000039331.4, ENSCAFT00000013946.4, ENSCAFT00000005575.4, ENSCAFT00000091142.1, ENSCAFT00000019693.5, ENSCAFT00000064130.1, ENSCAFT00000071957.1, ENSCAFT00000073456.1, ENSCAFT00000009128.4, ENS…	515 (2.13%)	780 (1.82%)	1.20945e-08	ko05205	Human Diseases	Cancers: Overview
	Basal cell carcinoma	ENSCAFT00000012532.4, ENSCAFT00000079026.1, ENSCAFT00000019693.5, ENSCAFT00000072819.1, ENSCAFT00000068701.1, ENSCAFT00000079042.1, ENSCAFT00000068600.1, ENSCAFT00000067408.1, ENSCAFT00000046986.2, ENSCAFT00000047567.3, ENSCAFT00000019028.5, ENSCAFT00000017510.5, ENSCAFT00000031298.4, ENSCAFT00000081512.1, ENSCAFT00000089636.1, ENSCAFT00000087978.1, ENSCAFT00000049690.2, ENSCAFT00000081814.1, ENS…	130 (0.54%)	169 (0.39%)	1.59968e-08	ko05217	Human Diseases	Cancers: Specific types
	IL-17 signaling pathway	ENSCAFT00000076662.1, ENSCAFT00000087576.1, ENSCAFT00000083327.1, ENSCAFT00000079005.1, ENSCAFT00000039331.4, ENSCAFT00000030495.4, ENSCAFT00000001964.5, ENSCAFT00000090116.1, ENSCAFT00000090907.1, ENSCAFT00000029742.4, ENSCAFT00000084408.1, ENSCAFT00000080316.1, ENSCAFT00000008496.4, ENSCAFT00000020339.4, ENSCAFT00000064960.1, ENSCAFT00000060268.1, ENSCAFT00000018855.3, ENSCAFT00000007678.5, ENS…	393 (1.63%)	583 (1.36%)	1.90535e-08	ko04657	Organismal Systems	Immune system
	Small cell lung cancer	ENSCAFT00000043566.2, ENSCAFT00000001146.4, ENSCAFT00000065494.1, ENSCAFT00000075490.1, ENSCAFT00000070681.1, ENSCAFT00000091142.1, ENSCAFT00000000149.4, ENSCAFT00000074873.1, ENSCAFT00000092454.1, ENSCAFT00000064096.1, ENSCAFT00000071416.1, ENSCAFT00000020339.4, ENSCAFT00000025041.4, ENSCAFT00000066075.1, ENSCAFT00000089125.1, ENSCAFT00000082599.1, ENSCAFT00000015419.4, ENSCAFT00000085091.1, ENS…	312 (1.29%)	458 (1.07%)	1.13471e-07	ko05222	Human Diseases	Cancers: Specific types
	Insulin secretion	ENSCAFT00000048874.2, ENSCAFT00000019469.4, ENSCAFT00000047537.3, ENSCAFT00000006552.4, ENSCAFT00000060937.1, ENSCAFT00000010866.5, ENSCAFT00000061272.1, ENSCAFT00000074669.1, ENSCAFT00000092345.1, ENSCAFT00000007987.4, ENSCAFT00000014193.5, ENSCAFT00000044509.2, ENSCAFT00000060497.1, ENSCAFT00000001036.4, ENSCAFT00000083458.1, ENSCAFT00000090387.1, ENSCAFT00000018212.5, ENSCAFT00000087032.1, ENS…	239 (0.99%)	342 (0.8%)	1.39644e-07	ko04911	Organismal Systems	Endocrine system
	Breast cancer	ENSCAFT00000026354.4, ENSCAFT00000025565.5, ENSCAFT00000043566.2, ENSCAFT00000007966.4, ENSCAFT00000081822.1, ENSCAFT00000012532.4, ENSCAFT00000079026.1, ENSCAFT00000005575.4, ENSCAFT00000091142.1, ENSCAFT00000019693.5, ENSCAFT00000064130.1, ENSCAFT00000071957.1, ENSCAFT00000000771.4, ENSCAFT00000071416.1, ENSCAFT00000043312.3, ENSCAFT00000074278.1, ENSCAFT00000025041.4, ENSCAFT00000066075.1, ENS…	350 (1.45%)	521 (1.21%)	1.89406e-07	ko05224	Human Diseases	Cancers: Specific types
	Wnt signaling pathway	ENSCAFT00000020285.4, ENSCAFT00000012532.4, ENSCAFT00000030664.4, ENSCAFT00000079026.1, ENSCAFT00000069765.1, ENSCAFT00000085148.1, ENSCAFT00000077500.1, ENSCAFT00000074708.1, ENSCAFT00000009243.4, ENSCAFT00000019693.5, ENSCAFT00000015529.4, ENSCAFT00000089577.1, ENSCAFT00000068773.1, ENSCAFT00000082718.1, ENSCAFT00000089428.1, ENSCAFT00000043312.3, ENSCAFT00000069359.1, ENSCAFT00000068701.1, ENS…	364 (1.51%)	545 (1.27%)	2.74388e-07	ko04310	Environmental Information Processing	Signal transduction
	Dilated cardiomyopathy (DCM)	ENSCAFT00000076360.1, ENSCAFT00000087380.1, ENSCAFT00000019469.4, ENSCAFT00000006552.4, ENSCAFT00000026695.3, ENSCAFT00000088016.1, ENSCAFT00000018075.4, ENSCAFT00000092454.1, ENSCAFT00000073456.1, ENSCAFT00000068321.1, ENSCAFT00000074389.1, ENSCAFT00000066996.1, ENSCAFT00000049065.2, ENSCAFT00000000089.4, ENSCAFT00000047255.2, ENSCAFT00000044720.2, ENSCAFT00000075673.1, ENSCAFT00000029260.4, ENS…	347 (1.44%)	521 (1.21%)	7.75226e-07	ko05414	Human Diseases	Cardiovascular diseases
	Phospholipase D signaling pathway	ENSCAFT00000007966.4, ENSCAFT00000076360.1, ENSCAFT00000070025.1, ENSCAFT00000019469.4, ENSCAFT00000065003.1, ENSCAFT00000006552.4, ENSCAFT00000005575.4, ENSCAFT00000091142.1, ENSCAFT00000006410.5, ENSCAFT00000064130.1, ENSCAFT00000071957.1, ENSCAFT00000006365.4, ENSCAFT00000083496.1, ENSCAFT00000016207.4, ENSCAFT00000085476.1, ENSCAFT00000083045.1, ENSCAFT00000088959.1, ENSCAFT00000074278.1, ENS…	384 (1.59%)	582 (1.35%)	9.06144e-07	ko04072	Environmental Information Processing	Signal transduction
	Pathways in cancer	ENSCAFT00000026354.4, ENSCAFT00000075754.1, ENSCAFT00000025565.5, ENSCAFT00000043566.2, ENSCAFT00000001146.4, ENSCAFT00000020285.4, ENSCAFT00000065494.1, ENSCAFT00000013360.5, ENSCAFT00000007966.4, ENSCAFT00000081822.1, ENSCAFT00000027577.4, ENSCAFT00000038242.4, ENSCAFT00000070025.1, ENSCAFT00000012532.4, ENSCAFT00000019469.4, ENSCAFT00000079026.1, ENSCAFT00000075490.1, ENSCAFT00000070681.1, ENS…	1173 (4.85%)	1910 (4.45%)	1.64827e-06	ko05200	Human Diseases	Cancers: Overview
	Amyotrophic lateral sclerosis (ALS)	ENSCAFT00000087576.1, ENSCAFT00000081488.1, ENSCAFT00000006426.4, ENSCAFT00000021741.4, ENSCAFT00000060688.1, ENSCAFT00000014336.5, ENSCAFT00000028123.2, ENSCAFT00000001506.4, ENSCAFT00000060268.1, ENSCAFT00000059668.1, ENSCAFT00000074566.1, ENSCAFT00000000397.6, ENSCAFT00000023521.5, ENSCAFT00000071780.1, ENSCAFT00000073558.1, ENSCAFT00000036732.4, ENSCAFT00000087717.1, ENSCAFT00000093762.1, ENS…	184 (0.76%)	263 (0.61%)	3.21496e-06	ko05014	Human Diseases	Neurodegenerative diseases
	Central carbon metabolism in cancer	ENSCAFT00000064444.1, ENSCAFT00000007966.4, ENSCAFT00000005575.4, ENSCAFT00000091142.1, ENSCAFT00000064130.1, ENSCAFT00000071957.1, ENSCAFT00000061137.1, ENSCAFT00000071416.1, ENSCAFT00000025041.4, ENSCAFT00000066075.1, ENSCAFT00000020698.4, ENSCAFT00000086393.1, ENSCAFT00000091006.1, ENSCAFT00000009709.4, ENSCAFT00000064832.1, ENSCAFT00000063039.1, ENSCAFT00000072804.1, ENSCAFT00000070581.1, ENS…	159 (0.66%)	224 (0.52%)	3.83754e-06	ko05230	Human Diseases	Cancers: Overview
	Cortisol synthesis and secretion	ENSCAFT00000019469.4, ENSCAFT00000006552.4, ENSCAFT00000088496.1, ENSCAFT00000046802.3, ENSCAFT00000006656.4, ENSCAFT00000060497.1, ENSCAFT00000030729.3, ENSCAFT00000015776.4, ENSCAFT00000084308.1, ENSCAFT00000009472.4, ENSCAFT00000006137.4, ENSCAFT00000004831.4, ENSCAFT00000073064.1, ENSCAFT00000017021.4, ENSCAFT00000048454.2, ENSCAFT00000093651.1, ENSCAFT00000023114.6, ENSCAFT00000064913.1, ENS…	160 (0.66%)	227 (0.53%)	6.92729e-06	ko04927	Organismal Systems	Endocrine system
	Cocaine addiction	ENSCAFT00000006426.4, ENSCAFT00000016050.4, ENSCAFT00000029789.4, ENSCAFT00000071416.1, ENSCAFT00000090980.1, ENSCAFT00000060497.1, ENSCAFT00000004119.5, ENSCAFT00000077277.1, ENSCAFT00000031534.4, ENSCAFT00000087904.1, ENSCAFT00000006137.4, ENSCAFT00000004831.4, ENSCAFT00000031009.5, ENSCAFT00000047662.3, ENSCAFT00000017092.4, ENSCAFT00000048454.2, ENSCAFT00000061473.1, ENSCAFT00000093651.1, ENS…	117 (0.48%)	160 (0.37%)	7.41831e-06	ko05030	Human Diseases	Substance dependence
	Hippo signaling pathway - fly	ENSCAFT00000064641.1, ENSCAFT00000071142.1, ENSCAFT00000076479.1, ENSCAFT00000066781.1, ENSCAFT00000022083.4, ENSCAFT00000000006.4, ENSCAFT00000011560.3, ENSCAFT00000026982.4, ENSCAFT00000059596.1, ENSCAFT00000060268.1, ENSCAFT00000068568.1, ENSCAFT00000000958.4, ENSCAFT00000015908.4, ENSCAFT00000012394.3, ENSCAFT00000081399.1, ENSCAFT00000021175.4, ENSCAFT00000068684.1, ENSCAFT00000063489.1, ENS…	253 (1.05%)	379 (0.88%)	1.75607e-05	ko04391	Environmental Information Processing	Signal transduction
	Arrhythmogenic right ventricular cardiomyopathy (ARVC)	ENSCAFT00000012532.4, ENSCAFT00000087380.1, ENSCAFT00000026695.3, ENSCAFT00000082510.1, ENSCAFT00000088016.1, ENSCAFT00000018075.4, ENSCAFT00000092454.1, ENSCAFT00000073456.1, ENSCAFT00000068321.1, ENSCAFT00000066996.1, ENSCAFT00000049065.2, ENSCAFT00000068701.1, ENSCAFT00000000089.4, ENSCAFT00000075673.1, ENSCAFT00000029260.4, ENSCAFT00000029569.4, ENSCAFT00000084392.1, ENSCAFT00000066270.1, ENS…	232 (0.96%)	345 (0.8%)	1.80451e-05	ko05412	Human Diseases	Cardiovascular diseases
	Aldosterone synthesis and secretion	ENSCAFT00000007792.4, ENSCAFT00000067883.1, ENSCAFT00000019469.4, ENSCAFT00000009907.4, ENSCAFT00000006552.4, ENSCAFT00000074501.1, ENSCAFT00000006892.3, ENSCAFT00000011821.4, ENSCAFT00000046802.3, ENSCAFT00000006656.4, ENSCAFT00000025505.4, ENSCAFT00000092345.1, ENSCAFT00000007987.4, ENSCAFT00000044509.2, ENSCAFT00000060497.1, ENSCAFT00000044388.2, ENSCAFT00000087032.1, ENSCAFT00000049210.3, ENS…	238 (0.98%)	355 (0.83%)	1.95688e-05	ko04925	Organismal Systems	Endocrine system
	Tight junction	ENSCAFT00000012445.4, ENSCAFT00000044540.2, ENSCAFT00000085883.1, ENSCAFT00000071142.1, ENSCAFT00000073357.1, ENSCAFT00000084611.1, ENSCAFT00000044505.2, ENSCAFT00000016888.4, ENSCAFT00000013946.4, ENSCAFT00000076480.1, ENSCAFT00000043499.2, ENSCAFT00000000006.4, ENSCAFT00000047836.3, ENSCAFT00000026982.4, ENSCAFT00000038984.5, ENSCAFT00000045116.3, ENSCAFT00000015246.5, ENSCAFT00000042901.2, ENS…	654 (2.71%)	1047 (2.44%)	2.10141e-05	ko04530	Cellular Processes	Cellular community - eukaryotes
	Hepatocellular carcinoma	ENSCAFT00000084179.1, ENSCAFT00000020868.5, ENSCAFT00000043566.2, ENSCAFT00000007966.4, ENSCAFT00000027577.4, ENSCAFT00000070025.1, ENSCAFT00000012532.4, ENSCAFT00000079026.1, ENSCAFT00000060808.1, ENSCAFT00000080886.1, ENSCAFT00000005575.4, ENSCAFT00000091142.1, ENSCAFT00000019693.5, ENSCAFT00000064130.1, ENSCAFT00000017081.4, ENSCAFT00000074873.1, ENSCAFT00000071957.1, ENSCAFT00000071416.1, ENS…	398 (1.65%)	624 (1.45%)	6.9924e-05	ko05225	Human Diseases	Cancers: Specific types
	Prostate cancer	ENSCAFT00000043566.2, ENSCAFT00000007966.4, ENSCAFT00000012532.4, ENSCAFT00000085148.1, ENSCAFT00000039331.4, ENSCAFT00000005575.4, ENSCAFT00000091142.1, ENSCAFT00000064130.1, ENSCAFT00000071957.1, ENSCAFT00000071416.1, ENSCAFT00000074278.1, ENSCAFT00000025041.4, ENSCAFT00000066075.1, ENSCAFT00000068701.1, ENSCAFT00000060497.1, ENSCAFT00000000140.2, ENSCAFT00000050101.3, ENSCAFT00000086120.1, ENS…	237 (0.98%)	358 (0.83%)	7.26626e-05	ko05215	Human Diseases	Cancers: Specific types
	Endocrine resistance	ENSCAFT00000026354.4, ENSCAFT00000025565.5, ENSCAFT00000043566.2, ENSCAFT00000007966.4, ENSCAFT00000087576.1, ENSCAFT00000019469.4, ENSCAFT00000075490.1, ENSCAFT00000039331.4, ENSCAFT00000013946.4, ENSCAFT00000006552.4, ENSCAFT00000005575.4, ENSCAFT00000091142.1, ENSCAFT00000064130.1, ENSCAFT00000071957.1, ENSCAFT00000074278.1, ENSCAFT00000025041.4, ENSCAFT00000066075.1, ENSCAFT00000086968.1, ENS…	302 (1.25%)	467 (1.09%)	0.000120383	ko01522	Human Diseases	Drug resistance: Antineoplastic
	Hypertrophic cardiomyopathy (HCM)	ENSCAFT00000087380.1, ENSCAFT00000026695.3, ENSCAFT00000088016.1, ENSCAFT00000018075.4, ENSCAFT00000092454.1, ENSCAFT00000073456.1, ENSCAFT00000068321.1, ENSCAFT00000074389.1, ENSCAFT00000066996.1, ENSCAFT00000049065.2, ENSCAFT00000000089.4, ENSCAFT00000075673.1, ENSCAFT00000029260.4, ENSCAFT00000023757.5, ENSCAFT00000029569.4, ENSCAFT00000084392.1, ENSCAFT00000067488.1, ENSCAFT00000063453.1, ENS…	282 (1.17%)	434 (1.01%)	0.000122238	ko05410	Human Diseases	Cardiovascular diseases
	Shigellosis	ENSCAFT00000087576.1, ENSCAFT00000016888.4, ENSCAFT00000013946.4, ENSCAFT00000087469.1, ENSCAFT00000085780.1, ENSCAFT00000044593.3, ENSCAFT00000038984.5, ENSCAFT00000042901.2, ENSCAFT00000066540.1, ENSCAFT00000026256.4, ENSCAFT00000027059.2, ENSCAFT00000068829.1, ENSCAFT00000068610.1, ENSCAFT00000042942.2, ENSCAFT00000075534.1, ENSCAFT00000059668.1, ENSCAFT00000009676.4, ENSCAFT00000082669.1, ENS…	277 (1.15%)	430 (1%)	0.000323956	ko05131	Human Diseases	Infectious diseases: Bacterial
	Leukocyte transendothelial migration	ENSCAFT00000087576.1, ENSCAFT00000070025.1, ENSCAFT00000084611.1, ENSCAFT00000068381.1, ENSCAFT00000075490.1, ENSCAFT00000039331.4, ENSCAFT00000016888.4, ENSCAFT00000002373.4, ENSCAFT00000082510.1, ENSCAFT00000029383.4, ENSCAFT00000068701.1, ENSCAFT00000038891.4, ENSCAFT00000008543.1, ENSCAFT00000060050.1, ENSCAFT00000044509.2, ENSCAFT00000016223.4, ENSCAFT00000060968.1, ENSCAFT00000059668.1, ENS…	308 (1.27%)	482 (1.12%)	0.00035712	ko04670	Organismal Systems	Immune system
	Calcium signaling pathway	ENSCAFT00000067883.1, ENSCAFT00000063287.1, ENSCAFT00000019488.4, ENSCAFT00000007542.2, ENSCAFT00000076360.1, ENSCAFT00000070025.1, ENSCAFT00000019469.4, ENSCAFT00000009907.4, ENSCAFT00000065639.1, ENSCAFT00000009509.4, ENSCAFT00000006552.4, ENSCAFT00000006426.4, ENSCAFT00000005575.4, ENSCAFT00000006365.4, ENSCAFT00000001126.4, ENSCAFT00000029978.4, ENSCAFT00000016207.4, ENSCAFT00000076333.1, ENS…	468 (1.94%)	752 (1.75%)	0.00045318	ko04020	Environmental Information Processing	Signal transduction
	Relaxin signaling pathway	ENSCAFT00000076735.1, ENSCAFT00000001078.4, ENSCAFT00000001146.4, ENSCAFT00000065494.1, ENSCAFT00000007542.2, ENSCAFT00000013360.5, ENSCAFT00000007966.4, ENSCAFT00000087576.1, ENSCAFT00000027577.4, ENSCAFT00000086311.1, ENSCAFT00000038242.4, ENSCAFT00000010557.4, ENSCAFT00000019469.4, ENSCAFT00000078404.1, ENSCAFT00000060808.1, ENSCAFT00000071746.1, ENSCAFT00000092846.1, ENSCAFT00000039331.4, ENS…	855 (3.54%)	1416 (3.3%)	0.000762585	ko04926	Organismal Systems	Endocrine system
	Hippo signaling pathway	ENSCAFT00000027577.4, ENSCAFT00000012532.4, ENSCAFT00000079026.1, ENSCAFT00000082510.1, ENSCAFT00000019693.5, ENSCAFT00000066781.1, ENSCAFT00000015016.4, ENSCAFT00000000006.4, ENSCAFT00000011560.3, ENSCAFT00000026982.4, ENSCAFT00000059596.1, ENSCAFT00000004913.4, ENSCAFT00000068568.1, ENSCAFT00000068701.1, ENSCAFT00000015908.4, ENSCAFT00000079042.1, ENSCAFT00000067408.1, ENSCAFT00000021175.4, ENS…	346 (1.43%)	550 (1.28%)	0.000831932	ko04390	Environmental Information Processing	Signal transduction
	Other types of O-glycan biosynthesis	ENSCAFT00000080217.1, ENSCAFT00000038993.3, ENSCAFT00000024231.4, ENSCAFT00000086323.1, ENSCAFT00000093579.1, ENSCAFT00000077549.1, ENSCAFT00000093381.1, ENSCAFT00000043660.2, ENSCAFT00000002342.4, ENSCAFT00000090940.1, ENSCAFT00000048252.3, ENSCAFT00000003291.4, ENSCAFT00000009546.4, ENSCAFT00000002903.4, ENSCAFT00000077900.1, ENSCAFT00000082847.1, ENSCAFT00000086916.1, ENSCAFT00000045579.3, ENS…	79 (0.33%)	114 (0.27%)	0.00291677	ko00514	Metabolism	Glycan biosynthesis and metabolism
	Longevity regulating pathway	ENSCAFT00000019469.4, ENSCAFT00000006552.4, ENSCAFT00000063650.1, ENSCAFT00000091142.1, ENSCAFT00000064130.1, ENSCAFT00000062454.1, ENSCAFT00000085476.1, ENSCAFT00000025041.4, ENSCAFT00000066075.1, ENSCAFT00000011821.4, ENSCAFT00000025249.4, ENSCAFT00000060497.1, ENSCAFT00000081566.1, ENSCAFT00000023757.5, ENSCAFT00000030729.3, ENSCAFT00000063441.1, ENSCAFT00000076291.1, ENSCAFT00000080586.1, ENS…	213 (0.88%)	334 (0.78%)	0.00301879	ko04211	Organismal Systems	Aging
	Acute myeloid leukemia	ENSCAFT00000007966.4, ENSCAFT00000012532.4, ENSCAFT00000091142.1, ENSCAFT00000064130.1, ENSCAFT00000071957.1, ENSCAFT00000079199.1, ENSCAFT00000015246.5, ENSCAFT00000074278.1, ENSCAFT00000025041.4, ENSCAFT00000066075.1, ENSCAFT00000068701.1, ENSCAFT00000088509.1, ENSCAFT00000064076.1, ENSCAFT00000028343.5, ENSCAFT00000024702.4, ENSCAFT00000068898.1, ENSCAFT00000070581.1, ENSCAFT00000093353.1, ENS…	149 (0.62%)	228 (0.53%)	0.00312155	ko05221	Human Diseases	Cancers: Specific types
	Thyroid hormone synthesis	ENSCAFT00000019469.4, ENSCAFT00000006552.4, ENSCAFT00000069608.1, ENSCAFT00000063748.1, ENSCAFT00000092345.1, ENSCAFT00000007987.4, ENSCAFT00000044509.2, ENSCAFT00000060497.1, ENSCAFT00000084329.1, ENSCAFT00000085055.1, ENSCAFT00000010462.4, ENSCAFT00000087032.1, ENSCAFT00000015776.4, ENSCAFT00000084308.1, ENSCAFT00000088244.1, ENSCAFT00000093264.1, ENSCAFT00000009472.4, ENSCAFT00000006137.4, ENS…	165 (0.68%)	256 (0.6%)	0.00452344	ko04918	Organismal Systems	Endocrine system
	Phenylalanine metabolism	ENSCAFT00000029789.4, ENSCAFT00000081788.1, ENSCAFT00000090980.1, ENSCAFT00000077277.1, ENSCAFT00000023348.3, ENSCAFT00000017782.4, ENSCAFT00000061473.1, ENSCAFT00000063802.1, ENSCAFT00000079440.1, ENSCAFT00000063256.1, ENSCAFT00000017888.4, ENSCAFT00000016965.3, ENSCAFT00000073846.1, ENSCAFT00000073753.1, ENSCAFT00000023287.5, ENSCAFT00000081585.1, ENSCAFT00000082937.1, ENSCAFT00000013304.4, ENS…	46 (0.19%)	63 (0.15%)	0.00454085	ko00360	Metabolism	Amino acid metabolism
	cAMP signaling pathway	ENSCAFT00000007792.4, ENSCAFT00000067883.1, ENSCAFT00000007966.4, ENSCAFT00000060423.1, ENSCAFT00000019469.4, ENSCAFT00000009907.4, ENSCAFT00000085148.1, ENSCAFT00000006552.4, ENSCAFT00000006426.4, ENSCAFT00000091142.1, ENSCAFT00000068529.1, ENSCAFT00000071957.1, ENSCAFT00000072802.1, ENSCAFT00000031455.2, ENSCAFT00000084420.1, ENSCAFT00000006892.3, ENSCAFT00000066614.1, ENSCAFT00000025041.4, ENS…	462 (1.91%)	758 (1.76%)	0.00460262	ko04024	Environmental Information Processing	Signal transduction
	Autophagy - animal	ENSCAFT00000007966.4, ENSCAFT00000087856.1, ENSCAFT00000091142.1, ENSCAFT00000038001.3, ENSCAFT00000011840.4, ENSCAFT00000064130.1, ENSCAFT00000061751.1, ENSCAFT00000071957.1, ENSCAFT00000089850.1, ENSCAFT00000019762.4, ENSCAFT00000085476.1, ENSCAFT00000071416.1, ENSCAFT00000025041.4, ENSCAFT00000066075.1, ENSCAFT00000004006.4, ENSCAFT00000028803.4, ENSCAFT00000071400.1, ENSCAFT00000081566.1, ENS…	299 (1.24%)	482 (1.12%)	0.00554465	ko04140	Cellular Processes	Transport and catabolism
	VEGF signaling pathway	ENSCAFT00000007542.2, ENSCAFT00000007966.4, ENSCAFT00000087576.1, ENSCAFT00000070025.1, ENSCAFT00000075490.1, ENSCAFT00000013946.4, ENSCAFT00000091142.1, ENSCAFT00000071957.1, ENSCAFT00000006365.4, ENSCAFT00000025041.4, ENSCAFT00000066075.1, ENSCAFT00000044509.2, ENSCAFT00000016223.4, ENSCAFT00000068829.1, ENSCAFT00000059668.1, ENSCAFT00000015456.5, ENSCAFT00000072172.1, ENSCAFT00000023521.5, ENS…	130 (0.54%)	199 (0.46%)	0.00558827	ko04370	Environmental Information Processing	Signal transduction
	Lysosome	ENSCAFT00000003598.5, ENSCAFT00000087856.1, ENSCAFT00000014585.4, ENSCAFT00000063161.1, ENSCAFT00000069280.1, ENSCAFT00000023874.4, ENSCAFT00000077592.1, ENSCAFT00000005351.4, ENSCAFT00000063141.1, ENSCAFT00000089650.1, ENSCAFT00000049658.3, ENSCAFT00000081399.1, ENSCAFT00000072575.1, ENSCAFT00000087946.1, ENSCAFT00000062452.1, ENSCAFT00000016183.4, ENSCAFT00000001193.6, ENSCAFT00000077621.1, ENS…	273 (1.13%)	439 (1.02%)	0.00649234	ko04142	Cellular Processes	Transport and catabolism
	Insulin resistance	ENSCAFT00000079430.1, ENSCAFT00000007542.2, ENSCAFT00000038993.3, ENSCAFT00000079748.1, ENSCAFT00000091142.1, ENSCAFT00000064130.1, ENSCAFT00000068612.1, ENSCAFT00000090944.1, ENSCAFT00000071416.1, ENSCAFT00000025041.4, ENSCAFT00000066075.1, ENSCAFT00000027642.5, ENSCAFT00000079576.1, ENSCAFT00000086323.1, ENSCAFT00000093579.1, ENSCAFT00000060497.1, ENSCAFT00000023757.5, ENSCAFT00000063441.1, ENS…	241 (1%)	385 (0.9%)	0.00650341	ko04931	Human Diseases	Endocrine and metabolic diseases
	Chemokine signaling pathway	ENSCAFT00000007966.4, ENSCAFT00000038242.4, ENSCAFT00000019469.4, ENSCAFT00000068381.1, ENSCAFT00000075490.1, ENSCAFT00000016888.4, ENSCAFT00000013946.4, ENSCAFT00000006552.4, ENSCAFT00000091142.1, ENSCAFT00000090613.1, ENSCAFT00000042901.2, ENSCAFT00000074278.1, ENSCAFT00000025041.4, ENSCAFT00000066075.1, ENSCAFT00000043662.3, ENSCAFT00000013917.4, ENSCAFT00000086968.1, ENSCAFT00000016223.4, ENS…	396 (1.64%)	648 (1.51%)	0.0065151	ko04062	Organismal Systems	Immune system
	Non-small cell lung cancer	ENSCAFT00000043566.2, ENSCAFT00000007966.4, ENSCAFT00000070025.1, ENSCAFT00000005575.4, ENSCAFT00000091142.1, ENSCAFT00000071957.1, ENSCAFT00000074278.1, ENSCAFT00000025041.4, ENSCAFT00000066075.1, ENSCAFT00000089125.1, ENSCAFT00000043662.3, ENSCAFT00000069198.1, ENSCAFT00000073988.1, ENSCAFT00000068600.1, ENSCAFT00000044509.2, ENSCAFT00000073074.1, ENSCAFT00000024702.4, ENSCAFT00000070581.1, ENS…	147 (0.61%)	228 (0.53%)	0.00692509	ko05223	Human Diseases	Cancers: Specific types
	mRNA surveillance pathway	ENSCAFT00000004771.5, ENSCAFT00000019712.4, ENSCAFT00000001146.4, ENSCAFT00000045907.3, ENSCAFT00000063745.1, ENSCAFT00000078404.1, ENSCAFT00000032406.5, ENSCAFT00000092806.1, ENSCAFT00000028796.4, ENSCAFT00000072235.1, ENSCAFT00000044272.3, ENSCAFT00000058395.2, ENSCAFT00000028279.4, ENSCAFT00000070390.1, ENSCAFT00000031370.5, ENSCAFT00000091457.1, ENSCAFT00000062886.1, ENSCAFT00000079468.1, ENS…	331 (1.37%)	538 (1.25%)	0.00718076	ko03015	Genetic Information Processing	Translation
	Glycosaminoglycan biosynthesis - heparan sulfate / heparin	ENSCAFT00000026966.4, ENSCAFT00000074256.1, ENSCAFT00000092253.1, ENSCAFT00000043016.2, ENSCAFT00000000366.4, ENSCAFT00000065082.1, ENSCAFT00000028873.4, ENSCAFT00000084732.1, ENSCAFT00000006492.2, ENSCAFT00000036057.3, ENSCAFT00000093950.1, ENSCAFT00000019563.4, ENSCAFT00000072577.1, ENSCAFT00000026070.4, ENSCAFT00000029923.4, ENSCAFT00000035204.3, ENSCAFT00000072956.1, ENSCAFT00000023910.4, ENS…	46 (0.19%)	64 (0.15%)	0.00739037	ko00534	Metabolism	Glycan biosynthesis and metabolism
	EGFR tyrosine kinase inhibitor resistance	ENSCAFT00000007966.4, ENSCAFT00000070025.1, ENSCAFT00000013946.4, ENSCAFT00000005575.4, ENSCAFT00000091142.1, ENSCAFT00000064130.1, ENSCAFT00000071957.1, ENSCAFT00000071416.1, ENSCAFT00000074278.1, ENSCAFT00000025041.4, ENSCAFT00000066075.1, ENSCAFT00000086393.1, ENSCAFT00000086968.1, ENSCAFT00000044509.2, ENSCAFT00000068829.1, ENSCAFT00000050101.3, ENSCAFT00000029551.4, ENSCAFT00000067195.1, ENS…	206 (0.85%)	327 (0.76%)	0.00761751	ko01521	Human Diseases	Drug resistance: Antineoplastic
	Salmonella infection	ENSCAFT00000071537.1, ENSCAFT00000087576.1, ENSCAFT00000016888.4, ENSCAFT00000085780.1, ENSCAFT00000038984.5, ENSCAFT00000020196.4, ENSCAFT00000042901.2, ENSCAFT00000027059.2, ENSCAFT00000045585.2, ENSCAFT00000068610.1, ENSCAFT00000042942.2, ENSCAFT00000075534.1, ENSCAFT00000059668.1, ENSCAFT00000082669.1, ENSCAFT00000092001.1, ENSCAFT00000005203.4, ENSCAFT00000023808.5, ENSCAFT00000071234.1, ENS…	257 (1.06%)	413 (0.96%)	0.00770372	ko05132	Human Diseases	Infectious diseases: Bacterial
	B cell receptor signaling pathway	ENSCAFT00000007966.4, ENSCAFT00000076360.1, ENSCAFT00000091142.1, ENSCAFT00000018592.4, ENSCAFT00000071957.1, ENSCAFT00000068773.1, ENSCAFT00000074278.1, ENSCAFT00000025041.4, ENSCAFT00000066075.1, ENSCAFT00000089451.1, ENSCAFT00000047255.2, ENSCAFT00000044720.2, ENSCAFT00000049075.2, ENSCAFT00000059668.1, ENSCAFT00000029523.4, ENSCAFT00000029350.4, ENSCAFT00000029329.4, ENSCAFT00000023521.5, ENS…	192 (0.79%)	304 (0.71%)	0.00836625	ko04662	Organismal Systems	Immune system
	AMPK signaling pathway	ENSCAFT00000007792.4, ENSCAFT00000091142.1, ENSCAFT00000064130.1, ENSCAFT00000059855.1, ENSCAFT00000085476.1, ENSCAFT00000061137.1, ENSCAFT00000072656.1, ENSCAFT00000025041.4, ENSCAFT00000066075.1, ENSCAFT00000013415.3, ENSCAFT00000025249.4, ENSCAFT00000070390.1, ENSCAFT00000060497.1, ENSCAFT00000081566.1, ENSCAFT00000023757.5, ENSCAFT00000030729.3, ENSCAFT00000063441.1, ENSCAFT00000076291.1, ENS…	271 (1.12%)	438 (1.02%)	0.00948616	ko04152	Environmental Information Processing	Signal transduction
	TGF-beta signaling pathway	ENSCAFT00000047968.3, ENSCAFT00000027577.4, ENSCAFT00000085148.1, ENSCAFT00000015016.4, ENSCAFT00000004913.4, ENSCAFT00000024051.5, ENSCAFT00000080187.1, ENSCAFT00000001670.4, ENSCAFT00000027522.4, ENSCAFT00000086120.1, ENSCAFT00000035746.3, ENSCAFT00000030729.3, ENSCAFT00000000305.4, ENSCAFT00000047209.3, ENSCAFT00000000266.4, ENSCAFT00000014743.5, ENSCAFT00000059867.1, ENSCAFT00000066625.1, ENS…	153 (0.63%)	240 (0.56%)	0.0107773	ko04350	Environmental Information Processing	Signal transduction
	2-Oxocarboxylic acid metabolism	ENSCAFT00000087840.1, ENSCAFT00000006272.4, ENSCAFT00000022856.5, ENSCAFT00000050196.2, ENSCAFT00000060644.1, ENSCAFT00000012298.4, ENSCAFT00000063398.1, ENSCAFT00000092963.1, ENSCAFT00000031694.4, ENSCAFT00000023723.4, ENSCAFT00000079700.1, ENSCAFT00000080297.1, ENSCAFT00000073846.1, ENSCAFT00000049973.3, ENSCAFT00000021303.3, ENSCAFT00000054233.2, ENSCAFT00000085857.1, ENSCAFT00000066864.1, ENS…	44 (0.18%)	62 (0.14%)	0.0124263	ko01210	Metabolism	Global and overview maps
	Hematopoietic cell lineage	ENSCAFT00000076360.1, ENSCAFT00000087380.1, ENSCAFT00000005411.3, ENSCAFT00000076791.1, ENSCAFT00000037670.4, ENSCAFT00000092454.1, ENSCAFT00000073456.1, ENSCAFT00000091918.1, ENSCAFT00000047255.2, ENSCAFT00000044720.2, ENSCAFT00000029260.4, ENSCAFT00000042781.3, ENSCAFT00000049075.2, ENSCAFT00000045285.2, ENSCAFT00000009854.4, ENSCAFT00000021351.4, ENSCAFT00000069593.1, ENSCAFT00000029350.4, ENS…	209 (0.86%)	335 (0.78%)	0.0129047	ko04640	Organismal Systems	Immune system
	Primary immunodeficiency	ENSCAFT00000076360.1, ENSCAFT00000090893.1, ENSCAFT00000059573.1, ENSCAFT00000091845.1, ENSCAFT00000073013.1, ENSCAFT00000047255.2, ENSCAFT00000044720.2, ENSCAFT00000049075.2, ENSCAFT00000089159.1, ENSCAFT00000069593.1, ENSCAFT00000029350.4, ENSCAFT00000029329.4, ENSCAFT00000082377.1, ENSCAFT00000060663.1, ENSCAFT00000008000.4, ENSCAFT00000060877.1, ENSCAFT00000076376.1, ENSCAFT00000020447.4, ENS…	115 (0.48%)	178 (0.41%)	0.0141877	ko05340	Human Diseases	Immune diseases
	Bladder cancer	ENSCAFT00000043566.2, ENSCAFT00000007966.4, ENSCAFT00000039331.4, ENSCAFT00000013946.4, ENSCAFT00000005575.4, ENSCAFT00000071957.1, ENSCAFT00000001319.4, ENSCAFT00000068829.1, ENSCAFT00000073074.1, ENSCAFT00000060550.1, ENSCAFT00000085046.1, ENSCAFT00000070581.1, ENSCAFT00000011921.5, ENSCAFT00000032332.4, ENSCAFT00000048136.3, ENSCAFT00000030431.4, ENSCAFT00000027411.4, ENSCAFT00000081814.1, ENS…	95 (0.39%)	145 (0.34%)	0.0143637	ko05219	Human Diseases	Cancers: Specific types
	RNA polymerase	ENSCAFT00000045899.2, ENSCAFT00000010876.4, ENSCAFT00000030495.4, ENSCAFT00000082633.1, ENSCAFT00000072213.1, ENSCAFT00000076333.1, ENSCAFT00000060268.1, ENSCAFT00000049208.2, ENSCAFT00000087521.1, ENSCAFT00000068610.1, ENSCAFT00000003964.5, ENSCAFT00000021548.4, ENSCAFT00000061381.1, ENSCAFT00000003641.4, ENSCAFT00000074069.1, ENSCAFT00000021858.4, ENSCAFT00000037250.3, ENSCAFT00000045801.2, ENS…	124 (0.51%)	193 (0.45%)	0.0143699	ko03020	Genetic Information Processing	Transcription
	Cell adhesion molecules (CAMs)	ENSCAFT00000060614.1, ENSCAFT00000028271.4, ENSCAFT00000082403.1, ENSCAFT00000015703.4, ENSCAFT00000092295.1, ENSCAFT00000070640.1, ENSCAFT00000078049.1, ENSCAFT00000066407.1, ENSCAFT00000004749.5, ENSCAFT00000037921.3, ENSCAFT00000077815.1, ENSCAFT00000082981.1, ENSCAFT00000076488.1, ENSCAFT00000071060.1, ENSCAFT00000091845.1, ENSCAFT00000018671.5, ENSCAFT00000047054.2, ENSCAFT00000035278.2, ENS…	294 (1.22%)	480 (1.12%)	0.01454	ko04514	Environmental Information Processing	Signaling molecules and interaction
	Renal cell carcinoma	ENSCAFT00000007966.4, ENSCAFT00000014312.4, ENSCAFT00000026499.5, ENSCAFT00000031664.4, ENSCAFT00000085148.1, ENSCAFT00000091142.1, ENSCAFT00000071957.1, ENSCAFT00000074278.1, ENSCAFT00000025041.4, ENSCAFT00000066075.1, ENSCAFT00000086393.1, ENSCAFT00000086120.1, ENSCAFT00000059668.1, ENSCAFT00000076423.1, ENSCAFT00000077322.1, ENSCAFT00000071780.1, ENSCAFT00000067195.1, ENSCAFT00000070581.1, ENS…	164 (0.68%)	260 (0.61%)	0.014816	ko05211	Human Diseases	Cancers: Specific types
	Phenylalanine, tyrosine and tryptophan biosynthesis	ENSCAFT00000081788.1, ENSCAFT00000063802.1, ENSCAFT00000079440.1, ENSCAFT00000063256.1, ENSCAFT00000073846.1, ENSCAFT00000013304.4, ENSCAFT00000009972.4, ENSCAFT00000032147.4, ENSCAFT00000060427.1, ENSCAFT00000065911.1, ENSCAFT00000092788.1, ENSCAFT00000075549.1, ENSCAFT00000011719.4, ENSCAFT00000015047.4, ENSCAFT00000005539.4	15 (0.06%)	18 (0.04%)	0.0156084	ko00400	Metabolism	Amino acid metabolism
	Apelin signaling pathway	ENSCAFT00000007792.4, ENSCAFT00000025565.5, ENSCAFT00000007542.2, ENSCAFT00000007966.4, ENSCAFT00000027577.4, ENSCAFT00000038242.4, ENSCAFT00000019469.4, ENSCAFT00000009509.4, ENSCAFT00000006552.4, ENSCAFT00000091142.1, ENSCAFT00000064130.1, ENSCAFT00000012719.4, ENSCAFT00000071957.1, ENSCAFT00000026608.4, ENSCAFT00000006365.4, ENSCAFT00000006892.3, ENSCAFT00000025041.4, ENSCAFT00000066075.1, ENS…	305 (1.26%)	500 (1.16%)	0.0171976	ko04371	Environmental Information Processing	Signal transduction
	Viral myocarditis	ENSCAFT00000076360.1, ENSCAFT00000006410.5, ENSCAFT00000043499.2, ENSCAFT00000085808.1, ENSCAFT00000076488.1, ENSCAFT00000018671.5, ENSCAFT00000066540.1, ENSCAFT00000047255.2, ENSCAFT00000044720.2, ENSCAFT00000075673.1, ENSCAFT00000042781.3, ENSCAFT00000049075.2, ENSCAFT00000059668.1, ENSCAFT00000060545.1, ENSCAFT00000085886.1, ENSCAFT00000066270.1, ENSCAFT00000078039.1, ENSCAFT00000029350.4, ENS…	225 (0.93%)	364 (0.85%)	0.0176759	ko05416	Human Diseases	Cardiovascular diseases
	Maturity onset diabetes of the young	ENSCAFT00000079071.1, ENSCAFT00000010866.5, ENSCAFT00000059855.1, ENSCAFT00000063159.1, ENSCAFT00000000210.4, ENSCAFT00000028830.4, ENSCAFT00000024374.5, ENSCAFT00000028747.4, ENSCAFT00000007001.3, ENSCAFT00000018539.1, ENSCAFT00000076858.1, ENSCAFT00000076370.1, ENSCAFT00000048595.2, ENSCAFT00000024477.5, ENSCAFT00000001421.4, ENSCAFT00000089500.1, ENSCAFT00000075336.1, ENSCAFT00000035475.3, ENS…	40 (0.17%)	57 (0.13%)	0.022041	ko04950	Human Diseases	Endocrine and metabolic diseases
	Endometrial cancer	ENSCAFT00000007966.4, ENSCAFT00000012532.4, ENSCAFT00000005575.4, ENSCAFT00000091142.1, ENSCAFT00000082510.1, ENSCAFT00000071957.1, ENSCAFT00000071416.1, ENSCAFT00000074278.1, ENSCAFT00000025041.4, ENSCAFT00000066075.1, ENSCAFT00000068701.1, ENSCAFT00000068600.1, ENSCAFT00000070581.1, ENSCAFT00000047084.2, ENSCAFT00000008171.4, ENSCAFT00000017510.5, ENSCAFT00000031298.4, ENSCAFT00000081512.1, ENS…	153 (0.63%)	244 (0.57%)	0.0236783	ko05213	Human Diseases	Cancers: Specific types
	mTOR signaling pathway	ENSCAFT00000068416.1, ENSCAFT00000080319.1, ENSCAFT00000007966.4, ENSCAFT00000002545.4, ENSCAFT00000024598.4, ENSCAFT00000079026.1, ENSCAFT00000013815.4, ENSCAFT00000063923.1, ENSCAFT00000091142.1, ENSCAFT00000019693.5, ENSCAFT00000064130.1, ENSCAFT00000071957.1, ENSCAFT00000085476.1, ENSCAFT00000071416.1, ENSCAFT00000043312.3, ENSCAFT00000074278.1, ENSCAFT00000025041.4, ENSCAFT00000066075.1, ENS…	370 (1.53%)	614 (1.43%)	0.0237484	ko04150	Environmental Information Processing	Signal transduction
	N-Glycan biosynthesis	ENSCAFT00000065421.1, ENSCAFT00000039376.3, ENSCAFT00000020534.2, ENSCAFT00000084367.1, ENSCAFT00000062582.1, ENSCAFT00000047164.3, ENSCAFT00000093448.1, ENSCAFT00000020252.5, ENSCAFT00000031023.4, ENSCAFT00000092591.1, ENSCAFT00000043660.2, ENSCAFT00000088804.1, ENSCAFT00000062879.1, ENSCAFT00000090940.1, ENSCAFT00000006823.4, ENSCAFT00000025009.4, ENSCAFT00000062724.1, ENSCAFT00000090463.1, ENS…	90 (0.37%)	139 (0.32%)	0.0255652	ko00510	Metabolism	Glycan biosynthesis and metabolism
	Mannose type O-glycan biosynthesis	ENSCAFT00000093440.1, ENSCAFT00000060176.1, ENSCAFT00000063133.1, ENSCAFT00000043660.2, ENSCAFT00000063225.1, ENSCAFT00000090940.1, ENSCAFT00000014876.4, ENSCAFT00000002903.4, ENSCAFT00000062700.1, ENSCAFT00000082847.1, ENSCAFT00000045579.3, ENSCAFT00000081218.1, ENSCAFT00000007799.4, ENSCAFT00000031668.4, ENSCAFT00000062950.1, ENSCAFT00000046915.2, ENSCAFT00000049957.3, ENSCAFT00000071164.1, ENS…	54 (0.22%)	80 (0.19%)	0.0264407	ko00515	Metabolism	Glycan biosynthesis and metabolism
	Hippo signaling pathway - multiple species	ENSCAFT00000066781.1, ENSCAFT00000011560.3, ENSCAFT00000059596.1, ENSCAFT00000015908.4, ENSCAFT00000063489.1, ENSCAFT00000013268.5, ENSCAFT00000029283.4, ENSCAFT00000047936.3, ENSCAFT00000067069.1, ENSCAFT00000012842.5, ENSCAFT00000013895.4, ENSCAFT00000060975.1, ENSCAFT00000089604.1, ENSCAFT00000043495.2, ENSCAFT00000043020.3, ENSCAFT00000046197.3, ENSCAFT00000063654.1, ENSCAFT00000002187.5, ENS…	78 (0.32%)	120 (0.28%)	0.0317932	ko04392	Environmental Information Processing	Signal transduction
	Glycosaminoglycan biosynthesis - chondroitin sulfate / dermatan sulfate	ENSCAFT00000061064.1, ENSCAFT00000026966.4, ENSCAFT00000070598.1, ENSCAFT00000074256.1, ENSCAFT00000049635.2, ENSCAFT00000068216.1, ENSCAFT00000000366.4, ENSCAFT00000093605.1, ENSCAFT00000065082.1, ENSCAFT00000028873.4, ENSCAFT00000046119.2, ENSCAFT00000047031.2, ENSCAFT00000075355.1, ENSCAFT00000061742.1, ENSCAFT00000072956.1, ENSCAFT00000088380.1, ENSCAFT00000024744.3, ENSCAFT00000020187.4, ENS…	35 (0.14%)	50 (0.12%)	0.0328792	ko00532	Metabolism	Glycan biosynthesis and metabolism
	Phosphatidylinositol signaling system	ENSCAFT00000070025.1, ENSCAFT00000083854.1, ENSCAFT00000008433.4, ENSCAFT00000018592.4, ENSCAFT00000061196.1, ENSCAFT00000089850.1, ENSCAFT00000019762.4, ENSCAFT00000071416.1, ENSCAFT00000006892.3, ENSCAFT00000093590.1, ENSCAFT00000070705.1, ENSCAFT00000026259.4, ENSCAFT00000044509.2, ENSCAFT00000044388.2, ENSCAFT00000003678.4, ENSCAFT00000019305.4, ENSCAFT00000047844.2, ENSCAFT00000084308.1, ENS…	250 (1.03%)	411 (0.96%)	0.0332615	ko04070	Environmental Information Processing	Signal transduction
	Natural killer cell mediated cytotoxicity	ENSCAFT00000007966.4, ENSCAFT00000076360.1, ENSCAFT00000070025.1, ENSCAFT00000006410.5, ENSCAFT00000071957.1, ENSCAFT00000074278.1, ENSCAFT00000091307.1, ENSCAFT00000089451.1, ENSCAFT00000020445.1, ENSCAFT00000047255.2, ENSCAFT00000044720.2, ENSCAFT00000086968.1, ENSCAFT00000044509.2, ENSCAFT00000049075.2, ENSCAFT00000059668.1, ENSCAFT00000060545.1, ENSCAFT00000029523.4, ENSCAFT00000029350.4, ENS…	223 (0.92%)	365 (0.85%)	0.0338601	ko04650	Organismal Systems	Immune system
	Ras signaling pathway	ENSCAFT00000088459.1, ENSCAFT00000013360.5, ENSCAFT00000062272.1, ENSCAFT00000007966.4, ENSCAFT00000014312.4, ENSCAFT00000081822.1, ENSCAFT00000038242.4, ENSCAFT00000070025.1, ENSCAFT00000063632.1, ENSCAFT00000045485.3, ENSCAFT00000062367.1, ENSCAFT00000005575.4, ENSCAFT00000091142.1, ENSCAFT00000071957.1, ENSCAFT00000037670.4, ENSCAFT00000000771.4, ENSCAFT00000038984.5, ENSCAFT00000006174.4, ENS…	505 (2.09%)	853 (1.99%)	0.0423997	ko04014	Environmental Information Processing	Signal transduction
	Vascular smooth muscle contraction	ENSCAFT00000076457.1, ENSCAFT00000007966.4, ENSCAFT00000081068.1, ENSCAFT00000019469.4, ENSCAFT00000006552.4, ENSCAFT00000063447.1, ENSCAFT00000071957.1, ENSCAFT00000083496.1, ENSCAFT00000087364.1, ENSCAFT00000028796.4, ENSCAFT00000016207.4, ENSCAFT00000006892.3, ENSCAFT00000081215.1, ENSCAFT00000092824.1, ENSCAFT00000006720.4, ENSCAFT00000081169.1, ENSCAFT00000026188.4, ENSCAFT00000044509.2, ENS…	311 (1.29%)	518 (1.21%)	0.0438489	ko04270	Organismal Systems	Circulatory system
	Mitophagy - animal	ENSCAFT00000069765.1, ENSCAFT00000013946.4, ENSCAFT00000038001.3, ENSCAFT00000011840.4, ENSCAFT00000069293.1, ENSCAFT00000081213.1, ENSCAFT00000083329.1, ENSCAFT00000089577.1, ENSCAFT00000023175.4, ENSCAFT00000068829.1, ENSCAFT00000071400.1, ENSCAFT00000072077.1, ENSCAFT00000092525.1, ENSCAFT00000030729.3, ENSCAFT00000084692.1, ENSCAFT00000081295.1, ENSCAFT00000089557.1, ENSCAFT00000062377.1, ENS…	139 (0.58%)	224 (0.52%)	0.0451267	ko04137	Cellular Processes	Transport and catabolism
	Viral carcinogenesis	ENSCAFT00000024781.4, ENSCAFT00000084611.1, ENSCAFT00000070681.1, ENSCAFT00000085148.1, ENSCAFT00000013946.4, ENSCAFT00000072455.1, ENSCAFT00000036157.4, ENSCAFT00000087619.1, ENSCAFT00000026982.4, ENSCAFT00000076488.1, ENSCAFT00000089982.1, ENSCAFT00000068568.1, ENSCAFT00000043662.3, ENSCAFT00000084964.1, ENSCAFT00000001070.5, ENSCAFT00000013415.3, ENSCAFT00000089451.1, ENSCAFT00000087870.1, ENS…	396 (1.64%)	665 (1.55%)	0.0453576	ko05203	Human Diseases	Cancers: Overview
	Vasopressin-regulated water reabsorption	ENSCAFT00000048874.2, ENSCAFT00000086448.1, ENSCAFT00000006552.4, ENSCAFT00000026029.4, ENSCAFT00000083496.1, ENSCAFT00000020196.4, ENSCAFT00000060497.1, ENSCAFT00000074217.1, ENSCAFT00000023808.5, ENSCAFT00000093195.1, ENSCAFT00000006137.4, ENSCAFT00000028510.4, ENSCAFT00000087717.1, ENSCAFT00000004831.4, ENSCAFT00000000369.4, ENSCAFT00000087743.1, ENSCAFT00000060919.1, ENSCAFT00000048454.2, ENS…	89 (0.37%)	140 (0.33%)	0.0472915	ko04962	Organismal Systems	Excretory system
	NF-kappa B signaling pathway	ENSCAFT00000076360.1, ENSCAFT00000030408.4, ENSCAFT00000075933.1, ENSCAFT00000070025.1, ENSCAFT00000063632.1, ENSCAFT00000069765.1, ENSCAFT00000070681.1, ENSCAFT00000089577.1, ENSCAFT00000091307.1, ENSCAFT00000000128.6, ENSCAFT00000089451.1, ENSCAFT00000047255.2, ENSCAFT00000044720.2, ENSCAFT00000064076.1, ENSCAFT00000049075.2, ENSCAFT00000021854.4, ENSCAFT00000015119.4, ENSCAFT00000071855.1, ENS…	222 (0.92%)	366 (0.85%)	0.0487146	ko04064	Environmental Information Processing	Signal transduction
	Type II diabetes mellitus	ENSCAFT00000064444.1, ENSCAFT00000063287.1, ENSCAFT00000010866.5, ENSCAFT00000064130.1, ENSCAFT00000014193.5, ENSCAFT00000063441.1, ENSCAFT00000081996.1, ENSCAFT00000030810.4, ENSCAFT00000077589.1, ENSCAFT00000088369.1, ENSCAFT00000086434.1, ENSCAFT00000045763.3, ENSCAFT00000064962.1, ENSCAFT00000061719.1, ENSCAFT00000066427.1, ENSCAFT00000074234.1, ENSCAFT00000071979.1, ENSCAFT00000089682.1, ENS…	102 (0.42%)	162 (0.38%)	0.049147	ko04930	Human Diseases	Endocrine and metabolic diseases
